# Supplementary material for: Phytochemical Profiling, Anti-Inflammatory Action, and Human Gut Microbiota-Assisted Digestion of Rheum officinale Petiole and Root Extracts—An In Vitro Study
Source: Nutrients. 2025 Nov 1;17(21):3455. doi: 10.3390/nu17213455 (PMC12609366; doi:10.3390/nu17213455)
Supplement: Supplementary file 1 [file nutrients-17-03455-s001.zip]

Archive with 2 entries (2 files):
- 20.10_ Supplementary materials_R_officinale_MO.pdf
- 22.10_nutrients-3909599_R1-supplementary.xlsx
