# Supplementary material for: Phytochemical Profiling, Anti-Inflammatory Action, and Human Gut Microbiota-Assisted Digestion of Rheum officinale Petiole and Root Extracts—An In Vitro Study
Source: Nutrients. 2025 Nov 1;17(21):3455. doi: 10.3390/nu17213455 (PMC12609366; doi:10.3390/nu17213455)
Supplement: Supplementary file 1 [file nutrients-17-03455-s001.zip › 22.10_nutrients-3909599_R1-supplementary.xlsx]

## Sheet: Petioles
No	RT [min]	Obs. m/z	Calc. neutral formula	Adduct	Error [ppm]	Isotopic fit (mσ)	ID/Tentative ID	Class	ID conf. level	[µg/mg d.w.] LC-CAD	Main MS2 ions [m/z (rel.ints, neutral loss formula)]	Proposed structure (SMILES)
1	2.22	331.067	C13H16O10	M-H	1.4	6.5	beta-glucogallin-1	Galloyl ester	1	14.1 ± 1.9	123.0079 (2.0; -C7H12O7), 151.0025 (5.0; -C6H12O6), 169.0141 (19.1; -C6H10O5), 193.0140 (1.1; -C4H10O5), 211.0251 (15.4; -C4H8O4), 241.0357 (1.5; -C3H6O3), 271.0462 (29.8; -C2H4O2), 313.0566 (0.9; -H2O), 331.0673 (100.0)	COC1C(C(C(C(O1)OC(=O)C2=CC(=C(C(=C2)O)O)O)O)O)O
2	2.86	205.035	C7H10O7	M-H	2.8	23.5	homocitrate-1	Organic acid	3	0.3 ± 0.1	111.0065 (100.0; -C2H6O4), 143.0355 (27.3; -CH2O3)	C(CC(CC(=O)O)(C(=O)O)O)C(=O)O
3	3.09	205.035	C7H10O7	M-H	2.2	16	homocitrate-2	Organic acid	3	1.3 ± 0.1	111.0064 (100.0; -C2H6O4), 143.0330 (75.2; -CH2O3), 173.0100 (12.4; -CH4O), 205.0349 (68.5)	C(CC(CC(=O)O)(C(=O)O)O)C(=O)O
4	3.7	315.072	C13H16O9	M-H	-0.2	13.9	gentisoyl-Hex	Phenolic acid	3	3.9 ± 0.4	195.0323 (37.8; -C4H8O4), 255.0512 (94.2; -C2H4O2), 315.0719 (100.0)	C1=CC(=C(C=C1O)C(=O)OC2C(C(C(C(O2)CO)O)O)O)O
5	5.06	329.088	C14H18O9	M-H	-0.1	78.3	vanilloyl-Hex-1	Phenolic acid	3	+	167.0343 (100.0; -C6H10O5)	COC1=C(C=CC(=C1)C(=O)OC2C(C(C(C(O2)CO)O)O)O)O
6	5.3	299.077	C13H16O8	M-H	-0.1	13.3	saliciloyl-Hex	Phenolic acid	3	0.7 ± 0.1	137.0234 (19.1; -C6H10O5), 151.0395 (4.0; -C5H8O5), 161.0446 (1.4; -C7H6O3), 179.0349 (34.4; -C4H8O4), 209.0454 (9.3; -C3H6O3), 239.0564 (41.6; -C2H4O2), 299.0770 (100.0)	O=C(OC1C(O)C(O)C(O)C(CO)O1)C2=CC=CC=C2O
7	6.46	203.083	C11H12N2O2	M-H	-0.9	11.5	Trp	Aminoacid	2a	13.4 ± 1.8	116.0495 (11.5; -C3H5NO2), 129.0573 (0.4; -C2H4NO2), 142.0654 (5.3; -CH3NO2), 159.0922 (7.5; -CO2), 186.0559 (4.3; -H3N), 203.0827 (100.0)	NC(CC1=CNC2=C1C=CC=C2)C(O)=O
8	6.54	329.088	C14H18O9	M-H	-1.1	23.4	vanilloyl-Hex-2	Phenolic acid	3	+	167.0344 (41.7; -C6H10O5), 181.0516 (17.7; -C5H8O5), 194.0210 (6.8; -C5H11O4), 209.0459 (71.6; -C4H8O4), 239.0547 (9.4; -C3H6O3), 269.0667 (29.6; -C2H4O2), 314.0645 (14.5; -CH3), 329.0885 (100.0)	COC1=C(C=CC(=C1)C(=O)OC2C(C(C(C(O2)CO)O)O)O)O
9	6.62	483.078	C20H20O14	M-H	-1	17.9	digalloyl-Hex	Galloyl ester	3	+	151.0031 (44.0; -C13H16O10), 169.0145 (100.0; -C13H14O9), 313.0558 (31.1; -C7H6O5), 439.0892 (14.1; -CO2), 483.0763 (15.3)	C1=C(C=C(C(=C1O)O)O)C(=O)OCC2C(C(C(C(O2)OC(=O)C3=CC(=C(C(=C3)O)O)O)O)O)O
10	7.01	371.098	C16H20O10	M-H	-1.7	16.9	takanechromanone-A	Chromone	2b	+	163.0402 (100.0; -C7H12O7)	CC1C(OC2=CC(=CC(=C2C1=O)O)O)OC3C(C(C(C(O3)CO)O)O)O
11	7.13	341.088	C15H18O9	M-H	-0.7	3.3	caffeoyl-Hex-1	Phenolic acid	3	2.4 ± 0.4	133.0274 (5.4; -C7H12O7), 161.0238 (100.0; -C6H12O6), 179.0351 (25.1; -C6H10O5), 203.0352 (6.2; -C4H10O5), 221.0456 (11.5; -C4H8O4), 251.0562 (4.2; -C3H6O3), 281.0669 (13.5; -C2H4O2), 341.0882 (20.9)	O=C(OC1C(O)C(O)C(O)C(CO)O1)/C=C/C2=CC(O)=C(O)C=C2
12	7.57	359.098	C15H20O10	M-H	0.6	4.3	syringoyl-Hex	Phenolic acid	3	+	197.0452 (67.3; -C6H10O5), 211.0612 (19.4; -C5H8O5), 239.0560 (74.9; -C4H8O4), 269.0664 (8.1; -C3H6O3), 299.0768 (20.4; -C2H4O2), 344.0744 (17.3; -CH3), 359.0982 (100.0)	COC1=CC(C(OCC2C(O)C(O)C(O)C(O)O2)=O)=CC(OC)=C1O
13	7.61	371.135	C17H24O9	M-H	-1.7	21.6	sinapyl-alc.-Hex (syringin)	Phenolic acid	2b	+	149.0596 (9.6; -C8H14O7), 209.0821 (100.0; -C6H10O5), 371.1348 (31.6)	COC1=CC(/C=C/CO)=CC(OC)=C1OC2C(O)C(O)C(O)C(CO)O2
14	7.76	577.135	C30H26O12	M-H	0.6	23	procyanidin-B1	Catechin	1	0.9 ± 0.1	125.0241 (5.5; -C24H20O9), 161.0237 (4.5; -C21H20O9), 203.0722 (4.3; -C18H14O9), 205.0508 (4.2; -C19H16O8), 245.0821 (24.9; -C16H12O8), 273.0406 (6.7; -C16H16O6), 289.0725 (100.0; -C15H12O6), 299.0567 (3.8; -C14H14O6), 329.0664 (3.8; -C13H12O5), 339.0883 (12.7; -C11H10O6), 381.0986 (5.8; -C9H8O5), 407.0777 (73.9; -C8H10O4), 425.0882 (4.6; -C8H8O3), 451.1031 (3.5; -C6H6O3)	C1C(C(OC2=C1C(=CC(=C2C3C(C(OC4=CC(=CC(=C34)O)O)C5=CC(=C(C=C5)O)O)O)O)O)C6=CC(=C(C=C6)O)O)O
15	8.68	341.088	C15H18O9	M-H	-1.5	14.5	caffeoyl-Hex-2	Phenolic acid	3	+	135.0467 (6.0; -C7H10O7), 179.0353 (100.0; -C6H10O5), 341.0903 (12.3)	O=C(OC1C(O)C(O)C(O)C(CO)O1)/C=C/C2=CC(O)=C(O)C=C2
16	8.68	579.151	C30H28O12	M-H	-0.1	7.3	gambiriin-A3	Catechin	2b	+	179.0349 (4.6; -C21H20O8), 203.0714 (7.4; -C18H16O9), 205.0503 (6.1; -C19H18O8), 221.0819 (3.1; -C18H14O8), 245.0825 (35.9; -C16H14O8), 271.0610 (2.1; -C15H16O7), 289.0721 (100.0; -C15H14O6)	C1C(C(OC2=C1C(=C(C(=C2)O)C(C3=CC(=C(C=C3)O)O)C(CC4=C(C=C(C=C4O)O)O)O)O)C5=CC(=C(C=C5)O)O)O
17	8.81	289.072	C15H14O6	M-H	0.7	20	catechin	Catechin	1	20.0 ± 2.9	125.0243 (3.0; -C9H8O3), 151.0397 (2.5; -C7H6O3), 165.0196 (3.2; -C7H8O2), 179.0360 (8.1; -C6H6O2), 203.0721 (23.0; -C3H2O3), 205.0513 (18.6; -C4H4O2), 221.0829 (12.6; -C3O2), 227.0724 (5.7; -CH2O3), 245.0829 (71.0; -CO2), 271.0618 (4.2; -H2O), 289.0730 (100.0)	C1C(C(OC2=CC(=CC(=C21)O)O)C3=CC(=C(C=C3)O)O)O
18	9.13	325.093	C15H18O8	M-H	-1	4.9	coumaroyl-Hex-1	Phenolic acid	3	+	117.0336 (7.4; -C7H12O7), 119.0494 (7.7; -C7H10O7), 145.0282 (100.0; -C6H12O6), 161.0606 (3.7; -C5H8O6), 163.0396 (26.2; -C6H10O5), 177.0548 (1.2; -C5H8O5), 187.0400 (11.1; -C4H10O5), 205.0506 (10.6; -C4H8O4), 229.0514 (1.2; -C2H8O4), 235.0615 (2.2; -C3H6O3), 265.0714 (15.4; -C2H4O2), 325.0931 (12.9)	C1=CC(=CC=C1C=CC(=O)OC2C(C(C(C(O2)CO)O)O)O)O
19	9.24	325.093	C15H18O8	M-H	-0.2	15.7	coumaroyl-Hex-2	Phenolic acid	3	3.4 ± 0.7	119.0491 (2.9; -C7H10O7), 145.0278 (100.0; -C6H12O6), 163.0401 (13.4; -C6H10O5), 187.0402 (11.4; -C4H10O5), 205.0511 (9.0; -C4H8O4), 235.0615 (2.7; -C3H6O3), 265.0707 (15.9; -C2H4O2), 325.0942 (14.0)	C1=CC(=CC=C1C=CC(=O)OC2C(C(C(C(O2)CO)O)O)O)O
20	10.52	577.135	C30H26O12	M-H	0.6	23	procyanidin-B2	Catechin	1	+	125.0241 (5.5; -C24H20O9), 161.0237 (4.5; -C21H20O9), 203.0722 (4.3; -C18H14O9), 205.0508 (4.2; -C19H16O8), 245.0821 (24.9; -C16H12O8), 273.0406 (6.7; -C16H16O6), 289.0725 (100.0; -C15H12O6), 299.0567 (3.8; -C14H14O6), 329.0664 (3.8; -C13H12O5), 339.0883 (12.7; -C11H10O6), 381.0986 (5.8; -C9H8O5), 407.0777 (73.9; -C8H10O4), 425.0882 (4.6; -C8H8O3), 451.1031 (3.5; -C6H6O3)	C1C(C(OC2=C1C(=CC(=C2C3C(C(OC4=CC(=CC(=C34)O)O)C5=CC(=C(C=C5)O)O)O)O)O)C6=CC(=C(C=C6)O)O)O
21	10.76	355.103	C16H20O9	M-H	0	28.6	feruloyl-Hex-1	Phenolic acid	3	4.7 ± 0.4	160.0163 (13.1; -C7H15O6), 175.0401 (100.0; -C6H12O6), 193.0502 (25.2; -C6H10O5), 217.0504 (5.2; -C4H10O5), 235.0610 (7.8; -C4H8O4), 295.0812 (4.8; -C2H4O2), 355.1012 (3.8)	COC1=C(C=CC(=C1)C=CC(=O)OC2C(C(C(C(O2)CO)O)O)O)O
22	10.92	393.119	C19H22O9	M-H	0.6	20	aloesone-Hex-1	Chromone	3	0.4 ± 0.1	147.0443 (0.5; -C10H14O7), 189.0556 (4.3; -C8H12O6), 215.0343 (1.0; -C7H14O5), 231.0661 (100.0; -C6H10O5), 273.0758 (1.3; -C4H8O4), 393.1190 (3.2)	CC1=CC(=CC2=C1C(=O)C=C(O2)CC(=O)C)OC3C(C(C(C(O3)CO)O)O)O
23	11.01	209.046	C10H10O5	M-H	-0.3	57.1	Unidentified-01	None	4	+	147.0440 (5.3; -CH2O3), 163.0385 (4.2; -CH2O2), 191.0351 (100.0; -H2O), 209.0456 (43.3)
24	11.31	385.114	C17H22O10	M-H	0	4.3	sinapoyl-Hex-1	Phenolic acid	3	6.0 ± 1.6	164.0472 (1.5; -C8H13O7), 175.0046 (1.7; -C8H18O6), 179.0712 (1.2; -C7H10O7), 190.0278 (25.6; -C7H15O6), 205.0510 (100.0; -C6H12O6), 223.0616 (10.2; -C6H10O5), 247.0617 (3.1; -C4H10O5), 265.0721 (3.8; -C4H8O4), 295.0843 (0.5; -C3H6O3), 325.0925 (1.9; -C2H4O2), 341.0682 (0.4; -C17H21O10), 370.0917 (0.3; -CH3), 385.1149 (1.6)	COC1=CC(/C=C/C(OC2C(O)C(O)C(O)C(CO)O2)=O)=CC(OC)=C1O
25	11.44	441.14	C19H24O9	M+HCOOH-H	-0.8	20.5	aloesol-Hex	Chromone	3	+	189.0560 (5.6; -C9H16O8), 215.0707 (3.5; -C7H14O8), 231.0668 (8.7; -C7H14O7), 233.0820 (100.0; -C7H12O7), 353.0860 (1.2; -C4H8O2), 393.1191 (0.9; -CH4O2)	CC1=CC(=CC2=C1C(=O)C=C(O2)CC(C)O)OC3C(C(C(C(O3)CO)O)O)O
26	11.45	355.103	C16H20O9	M-H	-0.5	16.9	feruloyl-Hex-2	Phenolic acid	3	+	175.0391 (100.0; -C6H12O6), 193.0513 (23.1; -C6H10O5), 235.0589 (11.9; -C4H8O4)	COC1=C(C=CC(=C1)C=CC(=O)OC2C(C(C(C(O2)CO)O)O)O)O
27	11.82	397.114	C17H20O8	M+HCOOH-H	0.5	8.2	altechromone-A-Hex	Chromone	3	+	189.0558 (100.0; -C7H12O7), 233.0464 (0.6; -C6H12O5), 353.0889 (6.6; -C2H4O)	CC1=CC(OC2C(C(C(C(CO)O2)O)O)O)=CC3=C1C(C=C(C)O3)=O
28	12.01	385.114	C17H22O10	M-H	0.6	19.2	sinapoyl-Hex-2	Phenolic acid	3	+	164.0479 (8.9; -C8H13O7), 179.0710 (9.8; -C7H10O7), 190.0265 (5.6; -C7H15O6), 193.0150 (2.9; -C8H16O5), 205.0505 (22.1; -C6H12O6), 208.0377 (41.1; -C7H13O5), 223.0610 (100.0; -C6H10O5), 265.0722 (2.8; -C4H8O4)	COC1=CC(/C=C/C(OC2C(O)C(O)C(O)C(CO)O2)=O)=CC(OC)=C1O
29	12.5	371.098	C16H20O10	M-H	0.4	14.7	Unidentified-02	None	4	+	121.0280 (14.7; -C9H14O8), 231.0501 (8.6; -C7H8O3), 249.0613 (100.0; -C7H6O2), 289.0726 (3.0; -CH6O4), 311.0785 (3.4; -C2H4O2), 371.0977 (36.6)
30	12.64	477.104	C22H22O12	M-H	0.9	5	coumaroyl-galloyl-Hex-1	Galloyl ester	3	4.3 ± 0.8	119.0487 (9.4; -C14H14O11), 151.0020 (1.0; -C15H18O8), 163.0391 (34.2; -C13H14O9), 169.0133 (5.2; -C15H16O7), 211.0245 (0.7; -C13H14O6), 253.0361 (0.6; -C11H12O5), 271.0244 (0.8; -C8H14O6), 299.0195 (1.9; -C7H14O5), 313.0563 (100.0; -C9H8O3), 477.1029 (0.9)	O=C(OCC1C(O)C(O)C(O)C(OC(C2=CC(O)=C(O)C(O)=C2)=O)O1)/C=C/C3=CC=C(O)C=C3
31	13	206.082	C11H13NO3	M-H	1.6	8.7	Unidentified-03	None	4	0.8 ± 0.1	147.0428 (16.2; -C2H5NO), 164.0706 (60.4; -C2H2O), 206.0820 (100.0)
32	13.02	577.135	C30H26O12	M-H	1.2	31.8	procyanidin-B1	Catechin	3	+	125.0236 (7.5; -C24H20O9), 245.0820 (27.8; -C16H12O8), 289.0719 (100.0; -C15H12O6), 339.0861 (10.8; -C11H10O6), 369.0615 (17.6; -C11H12O4), 399.0714 (24.0; -C10H10O3), 407.0773 (53.5; -C8H10O4), 459.0940 (12.4; -C8H6O), 489.1027 (12.4; -C7H4)	C1C(C(OC2=C1C(=CC(=C2C3C(C(OC4=CC(=CC(=C34)O)O)C5=CC(=C(C=C5)O)O)O)O)O)C6=CC(=C(C=C6)O)O)O
33	13.1	327.145	C16H24O7	M-H	0.7	5.3	Unidentified-04	None	3	+	165.0929 (21.1; -C6H10O5), 327.1455 (100.0)
34	13.24	435.13	C20H22O8	M+HCOOH-H	-1	20.6	resveratrol-Hex-1 (resveratroloside)	Stilbene	2b	6.8 ± 1.2	185.0590 (0.2; -C9H14O8), 227.0716 (100.0; -C7H12O7), 269.0798 (0.3; -C5H10O6), 389.1251 (4.1; -CH2O2)	C1=CC(=CC=C1C=CC2=CC(=CC(=C2)O)O)OC3C(C(C(C(O3)CO)O)O)O
35	13.31	385.114	C17H22O10	M-H	-1.3	19.2	Unidentified-05	None	4	+	135.0443 (1.4; -C9H14O8), 175.0253 (1.0; -C11H14O4), 205.0726 (1.9; -C9H8O4), 207.0511 (3.2; -C10H10O3), 223.0813 (1.7; -C9H6O3), 231.0498 (3.9; -C8H10O3), 249.0611 (42.6; -C8H8O2), 267.0719 (100.0; -C8H6O), 325.0912 (1.8; -C2H4O2), 385.1138 (13.6)
36	13.6	437.109	C20H22O11	M-H	1.6	18.3	Unidentified-06	None	4	+	189.0556 (6.4; -C9H12O8), 227.0708 (3.4; -C6H10O8), 231.0657 (100.0; -C7H10O7), 273.0767 (2.0; -C5H8O6), 351.1082 (0.8; -C3H2O3), 393.1185 (20.3; -CO2)
37	13.87	403.161	C18H28O10	M-H	2.1	21.2	Unidentified-07	None	4	+	181.0845 (13.8; -C8H14O7), 197.1180 (100.0; -C7H10O7), 223.0960 (10.3; -C6H12O6), 241.1072 (93.2; -C6H10O5), 403.1595 (4.2)
38	14.02	477.104	C22H22O12	M-H	1.6	7	coumaroyl-galloyl-Hex-2	Galloyl ester	3	3.1 ± 0.5	151.0021 (0.7; -C15H18O8), 163.0389 (4.9; -C13H14O9), 169.0133 (9.5; -C15H16O7), 211.0239 (1.1; -C13H14O6), 223.0241 (0.4; -C12H14O6), 241.0349 (2.9; -C12H12O5), 253.0349 (1.6; -C11H12O5), 271.0455 (0.7; -C11H10O4), 295.0451 (0.4; -C9H10O4), 313.0559 (100.0; -C9H8O3), 433.1132 (3.6; -CO2), 477.1030 (49.4)	O=C(OCC1C(O)C(O)C(O)C(OC(C2=CC(O)=C(O)C(O)=C2)=O)O1)/C=C/C3=CC=C(O)C=C3
39	14.18	627.229	C28H38O13	M+HCOOH-H	-0.1	12.1	lyoniresinol-Hex-1	Lignan	3	1.0 ± 0.4	153.0540 (1.3; -C21H30O12), 179.0561 (1.0; -C23H28O9), 203.0705 (2.0; -C17H28O12), 233.0814 (7.4; -C16H26O11), 247.0971 (1.0; -C15H24O11), 273.0760 (2.9; -C14H26O10), 297.0769 (4.2; -C12H26O10), 316.0216 (2.4; -C14H31O7), 328.0951 (1.3; -C11H23O9), 371.1132 (10.7; -C9H20O8), 373.1283 (10.6; -C9H18O8), 386.1360 (15.8; -C8H17O8), 401.1599 (16.3; -C7H14O8), 404.1470 (22.3; -C8H15O7), 419.1702 (100.0…	COC1=CC(=CC(=C1O)OC)C2C(C(CC3=CC(=C(C(=C23)OC)O)OC)CO)COC4C(C(C(C(O4)CO)O)O)O
40	14.19	435.13	C21H24O10	M-H	1.9	15.6	(epi-)afzelechin-Hex	Catechin	3	0.8 ± 0.3	189.0570 (0.9; -C10H14O7), 227.0705 (0.7; -C7H12O7), 231.0647 (0.9; -C8H12O6), 255.0656 (0.6; -C6H12O6), 273.0760 (100.0; -C6H10O5), 315.0881 (1.0; -C4H8O4), 435.1282 (12.2)	C1C(C(OC2=CC(=CC(=C21)O)O)C3=CC=C(C=C3)OC4C(C(C(C(O4)CO)O)O)O)O
41	14.19	189.077	C8H14O5	M-H	1.7	8.5	Unidentified-08	None	4	0.4 ± 0.2	111.0084 (28.2; -C3H10O2), 171.0650 (100.0; -H2O), 189.0733 (56.4)
42	14.2	771.308	C36H52O18	M-H	0	28.6	Unidentified-09	None	4	+	189.0772 (19.4; -C28H38O13), 373.1288 (13.6; -C16H30O11), 404.1475 (30.3; -C15H27O10), 419.1714 (100.0; -C14H24O10), 566.1999 (23.9; -C9H17O5), 581.2231 (86.7; -C8H14O5)
43	14.42	433.114	C21H22O10	M-H	2.1	17.7	naringenin-Hex-1	Flavonoid	3	+	271.0609 (100.0; -C6H10O5), 433.1134 (65.4)	C1C(OC2=CC(=CC(=C2C1=O)O)OC3C(C(C(C(O3)CO)O)O)O)C4=CC=C(C=C4)O
44	14.54	545.13	C26H26O13	M-H	1.5	28.4	Unidentified-10	None	4	+	169.0131 (8.4; -C19H20O8), 211.0251 (1.1; -C17H18O7), 231.0657 (41.6; -C13H14O9), 241.0349 (3.8; -C16H16O6), 253.0346 (1.9; -C15H16O6), 313.0561 (100.0; -C13H12O4), 499.0851 (2.7; -C26H25O13), 503.1161 (2.5; -C26H25O13), 545.1301 (15.9)
45	14.61	477.104	C22H22O12	M-H	1.4	18.7	coumaroyl-galloyl-Hex-3	Galloyl ester	3	+	151.0029 (2.7; -C15H18O8), 163.0386 (9.4; -C13H14O9), 169.0137 (11.1; -C15H16O7), 211.0251 (1.3; -C13H14O6), 241.0356 (1.8; -C12H12O5), 253.0350 (1.4; -C11H12O5), 270.0527 (0.6; -C7H11O7), 295.0457 (3.9; -C9H10O4), 313.0562 (100.0; -C9H8O3), 433.1133 (14.3; -CO2), 459.0938 (2.4; -H2O), 477.1030 (54.3)	O=C(OCC1C(O)C(O)C(O)C(OC(C2=CC(O)=C(O)C(O)=C2)=O)O1)/C=C/C3=CC=C(O)C=C3
46	14.61	489.104	C23H22O12	M-H	1.4	20.2	Unidentified-11	None	4	+	109.0271 (18.7; -C17H16O10), 137.0230 (15.2; -C16H16O9), 181.0138 (68.9; -C15H16O7), 307.0819 (13.5; -C8H6O5), 328.1182 (100.0; -C8HO4), 343.1176 (16.6; -C4H2O6)
47	14.78	319.082	C16H16O7	M-H	1.5	19.2	methyl-(epi-)gallocatechin	Catechin	3	+	119.0494 (34.3; -C8H8O6), 137.0229 (17.1; -C9H10O4), 155.0343 (11.8; -C9H8O3), 163.0386 (100.0; -C7H8O4), 173.0447 (5.4; -C9H6O2), 319.0808 (21.4)	COC1=C(C=C(C=C1O)C2C(CC3=C(C=C(C=C3O2)O)O)O)O
48	14.78	595.13	C26H28O16	M-H	-0.7	6.3	quercetin-Hex-Pent-1	Flavonoid	3	+	178.9980 (0.6; -C18H24O11), 243.0296 (0.4; -C13H20O11), 255.0299 (1.6; -C12H20O11), 271.0252 (3.0; -C12H20O10), 300.0279 (100.0; -C11H19O9), 301.0341 (41.7; -C11H18O9), 343.0465 (2.1; -C9H16O8), 373.0561 (0.3; -C8H14O7), 595.1309 (30.7)	C1C(C(C(C(O1)OC2=C(OC3=CC(=CC(=C3C2=O)O)OC4C(C(C(C(O4)CO)O)O)O)C5=CC(=C(C=C5)O)O)O)O)O
49	14.83	591.135	C27H28O15	M-H	1.9	15.6	Unidentified-12	None	4	+	255.0663 (6.6; -C12H16O11), 267.0655 (18.2; -C11H16O11), 293.0449 (99.4; -C10H18O10), 417.1174 (11.0; -C6H6O6), 429.1181 (9.4; -C5H6O6), 455.0970 (76.8; -C4H8O5), 483.0925 (61.0; -C3H8O4), 513.1030 (64.6; -C2H6O3), 529.1339 (16.1; -CH2O3), 545.1286 (100.0; -CH2O2), 573.1236 (22.6; -H2O)
50	14.87	435.13	C20H22O8	M+HCOOH-H	3.5	19	polydatin	Stilbene	1	+	185.0590 (0.2; -C9H14O8), 227.0716 (100.0; -C7H12O7), 269.0798 (0.3; -C5H10O6), 389.1251 (4.1; -CH2O2)	C1=CC(=CC=C1C=CC2=CC(=CC(=C2)OC3C(C(C(C(O3)CO)O)O)O)O)O
51	15.02	441.083	C22H18O10	M-H	0.9	23.8	galloyl-catechin	Catechin	3	0.9 ± 0.1	125.0232 (8.2; -C16H12O7), 137.0234 (1.0; -C15H12O7), 151.0389 (1.9; -C14H10O7), 169.0132 (40.8; -C15H12O5), 179.0346 (3.5; -C13H10O6), 193.0133 (4.9; -C13H12O5), 203.0709 (5.5; -C10H6O7), 205.0503 (4.9; -C11H8O6), 221.0813 (2.1; -C10H4O6), 227.0716 (1.3; -C8H6O7), 245.0813 (24.5; -C8H4O6), 253.0499 (2.6; -C7H8O6), 259.0603 (3.4; -C8H6O5), 271.0604 (8.4; -C7H6O5), 275.0560 (1.2; -C8H6O4), 287.055…	C1C(C(OC2=CC(=CC(=C21)O)O)C3=CC(=C(C=C3)O)O)OC(=O)C4=CC(=C(C(=C4)O)O)O
52	15.02	595.13	C26H28O16	M-H	-0.8	20	quercetin-Hex-Pent-2	Flavonoid	3	0.4 ± 0.1	151.0032 (0.3; -C19H24O12), 178.9988 (0.6; -C18H24O11), 243.0302 (0.4; -C13H20O11), 255.0300 (1.4; -C12H20O11), 271.0251 (3.0; -C12H20O10), 283.0261 (0.3; -C11H20O10), 300.0278 (100.0; -C11H19O9), 301.0345 (53.8; -C11H18O9), 313.0350 (0.3; -C10H18O9), 325.0360 (0.2; -C9H18O9), 343.0461 (1.8; -C9H16O8), 373.0578 (0.3; -C8H14O7), 443.1199 (0.2; -C7H4O4), 463.0888 (0.2; -C5H8O4), 595.1306 (30.7)	C1C(C(C(C(O1)OC2=C(OC3=CC(=CC(=C3C2=O)O)OC4C(C(C(C(O4)CO)O)O)O)C5=CC(=C(C=C5)O)O)O)O)O
53	15.23	595.13	C26H28O16	M-H	1.9	25.9	quercetin-Hex-Pent-3	Flavonoid	3	+	151.0021 (0.4; -C19H24O12), 178.9987 (0.7; -C18H24O11), 255.0306 (1.4; -C12H20O11), 271.0252 (3.4; -C12H20O10), 283.0256 (0.4; -C11H20O10), 300.0279 (100.0; -C11H19O9), 301.0346 (54.0; -C11H18O9), 313.0346 (0.4; -C10H18O9), 343.0464 (1.9; -C9H16O8), 389.1601 (0.5; -C5H2O9), 463.0909 (0.4; -C5H8O4), 551.2149 (0.7; -C26H27O16), 595.1311 (28.4)	C1C(C(C(C(O1)OC2=C(OC3=CC(=CC(=C3C2=O)O)OC4C(C(C(C(O4)CO)O)O)O)C5=CC(=C(C=C5)O)O)O)O)O
54	15.23	447.093	C21H20O11	M-H	1.9	31.8	Unidentified-13	None	4	+	197.0614 (1.1; -C8H10O9), 225.0540 (1.2; -C7H10O8), 241.0501 (100.0; -C7H10O7), 256.0385 (1.4; -C7H11O6), 285.0403 (19.6; -C6H10O5), 317.0275 (1.2; -C6H10O3), 447.0927 (15.9)
55	15.23	507.114	C23H24O13	M-H	1.5	50.9	Unidentified-14	None	4	+	151.0010 (10.5; -C16H20O9), 169.0144 (17.1; -C16H18O8), 193.0512 (5.4; -C13H14O9), 295.0466 (20.7; -C10H12O5), 507.1133 (100.0)
56	15.32	503.12	C24H24O12	M-H	1.9	27.5	dicaffeoyl-Hex	Phenolic acid	3	+	169.0130 (12.8; -C17H18O7), 189.0560 (22.1; -C13H14O9), 313.0562 (100.0; -C11H10O3), 327.1115 (11.0; -C9H4O4), 342.1337 (67.7; -C8HO4), 503.1189 (27.1)	O=C(OCC1C(C(C(C(O1)OC(/C=C\C2=CC(O)=C(C=C2)O)=O)O)O)O)/C=C\C3=CC(O)=C(C=C3)O
57	15.34	591.145	C38H24O7	M-H	-1.1	57	Unidentified-15	None	4	+	215.0716 (14.9; -C25H12O4), 255.0662 (34.7; -C23H12O3), 289.0716 (100.0; -C23H10O), 301.0718 (74.8; -C22H10O), 417.1182 (21.8; -C38H23O7)
58	15.42	447.093	C21H20O11	M-H	2.3	17.2	tetrahydroxy-methylanthraquinone-Hex	Anthraquinone	3	0.7 ± 0.2	197.0614 (1.1; -C8H10O9), 225.0540 (1.2; -C7H10O8), 241.0501 (100.0; -C7H10O7), 254.0569 (1.8; -C6H9O7), 285.0404 (10.9; -C6H10O5), 298.0475 (1.2; -C5H9O5), 316.0218 (1.2; -C6H11O3), 447.0928 (5.9)	CC1=CC2=C(C(=C1OC3C(C(C(C(O3)CO)O)O)O)O)C(=O)C4=C(C2=O)C=C(C=C4O)O
59	15.45	477.14	C23H26O11	M-H	2.1	26.3	lindleyin-1	Galloyl ester	3	0.4 ± 0.1	169.0133 (7.0; -C16H20O6), 241.0351 (1.8; -C13H16O4), 253.0348 (1.7; -C12H16O4), 313.0559 (42.3; -C10H12O2), 344.1206 (0.9; -C23H25O11), 477.1392 (100.0)	CC(=O)CCC1=CC=C(C=C1)OC2C(C(C(C(O2)COC(=O)C3=CC(=C(C(=C3)O)O)O)O)O)O
60	15.65	463.088	C21H20O12	M-H	-1.1	18.9	myricetin-dHex-1 (myricitrin)	Flavonoid	2b	+	178.9995 (0.8; -C13H16O7), 271.0248 (3.7; -C7H12O6), 287.0198 (2.7; -C7H12O5), 301.0364 (2.2; -C6H10O5), 316.0230 (100.0; -C6H11O4), 317.0285 (32.1; -C6H10O4), 359.0415 (0.6; -C4H8O3), 418.1192 (0.4; -C21H19O12), 463.0893 (12.4)	CC1C(C(C(C(O1)OC2=C(OC3=CC(=CC(=C3C2=O)O)O)C4=CC(=C(C(=C4)O)O)O)O)O)O
61	15.65	609.146	C27H30O16	M-H	-0.9	28.5	quercetin-Hex-dHex	Flavonoid	3	1.3 ± 0.2	151.0021 (0.3; -C20H26O12), 178.9984 (0.7; -C19H26O11), 243.0291 (0.4; -C14H22O11), 255.0293 (1.5; -C13H22O11), 271.0245 (2.8; -C13H22O10), 300.0271 (100.0; -C12H21O9), 301.0334 (39.2; -C12H20O9), 313.0352 (0.3; -C11H20O9), 343.0456 (1.5; -C10H18O8), 373.0581 (0.2; -C9H16O7), 447.0916 (0.4; -C6H10O5), 463.0888 (0.2; -C6H10O4), 609.1452 (27.8)	CC1C(O)C(O)C(O)C(OCC2C(O)C(O)C(O)C(OC3=C(C4=CC(O)=C(O)C=C4)OC5=CC(O)=CC(O)=C5C3=O)O2)O1
62	15.67	477.14	C23H26O11	M-H	1.9	24.7	lindleyin-2	Galloyl ester	2b	+	169.0133 (5.8; -C16H20O6), 211.0238 (1.3; -C14H18O5), 271.0607 (13.5; -C8H14O6), 313.0561 (100.0; -C10H12O2), 331.0668 (0.5; -C10H10O), 433.1155 (0.6; -C2H4O), 477.1394 (3.6)	CC(=O)CCC1=CC=C(C=C1)OC2C(C(C(C(O2)COC(=O)C3=CC(=C(C(=C3)O)O)O)O)O)O
63	15.76	417.119	C21H22O9	M-H	-1.6	19.9	pinocembrin-Hex-1	Flavonoid	3	+	207.0663 (1.5; -C10H10O5), 213.0565 (4.6; -C8H12O6), 255.0658 (100.0; -C6H10O5), 297.0783 (1.3; -C4H8O4), 417.1180 (3.2)	O=C1C2=C(O)C=C(OC3C(O)C(O)C(O)C(CO)O3)C=C2OC(C4=CC=CC=C4)C1
64	15.76	461.109	C22H22O11	M-H	1.8	27.6	Unidentified-16	None	4	+	213.0554 (2.6; -C9H12O8), 227.0716 (0.3; -C8H10O8), 255.0659 (100.0; -C7H10O7), 273.0765 (0.6; -C7H8O6), 298.1083 (2.9; -C8H3O4), 316.0225 (7.8; -C7H13O3)
65	15.89	463.088	C21H20O12	M-H	-1.5	8.3	quercetin-Hex-1 (isoquercetrin)	Flavonoid	3	6.2 ± 0.8	151.0025 (0.2; -C14H16O8), 178.9985 (0.4; -C13H16O7), 243.0305 (0.4; -C8H12O7), 257.0458 (24.9; -C7H10O7), 271.0252 (3.0; -C7H12O6), 283.0252 (6.1; -C6H12O6), 300.0280 (100.0; -C6H11O5), 301.0346 (53.5; -C6H10O5), 316.0222 (0.5; -C6H11O4), 343.0460 (0.5; -C4H8O4), 417.1218 (0.2; -C21H19O12), 445.0795 (0.1; -H2O), 463.0888 (12.1)	O=C(C1=C(O)C=C(O)C=C1O2)C(OCC3[C@H](O)[C@@H](O)[C@H](O)[C@H](O)O3)=C2C4=CC(O)=C(O)C=C4
66	15.97	431.156	C19H28O11	M-H	2.3	28.4	methylbenzyl-Hex-Hex	Phenol	3	+	271.0677 (28.5; -C11H12O), 311.0561 (100.0; -C2H16O5), 341.0656 (43.7; -CH14O4)	OC(C(C(C(CO)O1)O)O)C1OCC2OC(OC3=CC=C(C)C=C3)C(C(C2O)O)O
67	16.03	581.224	C28H38O13	M-H	2.1	36.7	lyoniresinol-Hex-2	Lignan	3	+	190.0634 (2.4; -C17H27O10), 208.0724 (8.0; -C17H25O9), 222.0904 (5.3; -C16H23O9), 300.0273 (16.1; -C13H29O6), 329.1386 (16.9; -C9H16O8), 389.1598 (100.0; -C7H12O6), 463.0868 (9.6; -C7H18O), 535.1811 (5.9; -C2H6O)	COC1=CC(C2C(CO[C@@H]3[C@H](O)C(O)[C@H](O)[C@H](CO)O3)C(CO)CC4=CC(OC)=C(O)C(OC)=C24)=CC(OC)=C1O
68	16.12	477.104	C22H22O12	M-H	1.1	16.6	coumaroyl-galloyl-Hex-4	Galloyl ester	3	+	151.0018 (11.2; -C15H18O8), 169.0133 (17.1; -C15H16O7), 227.0696 (3.7; -C8H10O9), 271.0603 (21.0; -C7H10O7), 295.0462 (18.9; -C9H10O4), 301.0354 (5.5; -C7H12O5), 307.0832 (4.9; -C7H6O5), 313.0564 (8.8; -C9H8O3), 331.0672 (3.4; -C9H6O2), 431.0966 (5.0; -CH2O2), 477.1030 (100.0)	O=C(OCC1C(O)C(O)C(O)C(OC(C2=CC(O)=C(O)C(O)=C2)=O)O1)/C=C/C3=CC=C(O)C=C3
69	16.2	463.088	C21H20O12	M-H	1.4	2.3	quercetin-Hex-2	Flavonoid	3	8.5 ± 1.2	151.0022 (0.2; -C14H16O8), 178.9983 (0.5; -C13H16O7), 227.0348 (0.1; -C8H12O8), 243.0292 (0.4; -C8H12O7), 255.0294 (1.7; -C7H12O7), 271.0244 (3.4; -C7H12O6), 283.0247 (0.4; -C6H12O6), 300.0271 (100.0; -C6H11O5), 301.0337 (44.8; -C6H10O5), 343.0453 (0.4; -C4H8O4), 445.0766 (0.1; -H2O), 463.0876 (10.3)	O=C(C1=C(O)C=C(O[C@@H]2[C@H](O)C(O)[C@@H](O)[C@@H](CO)O2)C=C1O3)C(O)=C3C4=CC(O)=C(O)C=C4
70	16.33	445.135	C18H24O10	M+HCOOH-H	2.3	18.7	Unidentified-17	None	4	+	193.0878 (3.3; -C8H12O9), 222.0521 (3.1; -C8H15O7), 237.0764 (100.0; -C7H12O7), 279.0298 (2.7; -C3H18O7), 283.0251 (17.0; -C4H18O6), 307.0223 (4.2; -C2H18O6)
71	16.43	641.115	C30H26O16	M-H	1.3	12.4	Unidentified-18	None	4	+	109.0277 (28.0; -C24H20O14), 137.0226 (14.1; -C23H20O13), 181.0140 (100.0; -C22H20O11), 307.0828 (5.0; -C15H10O9), 343.0674 (6.0; -C16H10O6), 373.1252 (3.6; -C3H8O14), 404.1466 (3.1; -C9HO8), 433.1507 (9.5; -C8O7), 459.0924 (13.0; -C8H6O5), 473.1439 (3.1; -C6O6), 489.0999 (5.7; -H8O9)
72	16.5	541.135	C27H26O12	M-H	2	25.6	resveratrol-galloyl-Hex-1	Galloyl ester	3	+	151.0030 (0.9; -C20H22O8), 169.0135 (5.4; -C20H20O7), 211.0239 (1.1; -C18H18O6), 227.0709 (30.3; -C13H14O9), 253.0349 (0.7; -C16H16O5), 313.0559 (100.0; -C14H12O3)	OC(C(COC(C1=CC(O)=C(O)C(O)=C1)=O)O2)C(O)C(O)C2OC3=CC(/C=C/C4=CC=C(O)C=C4)=CC(O)=C3
73	16.61	477.104	C22H22O12	M-H	-2.2	25.4	coumaroyl-galloyl-Hex-5	Galloyl ester	3	+	125.0235 (2.6; -C16H16O9), 151.0019 (8.0; -C15H18O8), 169.0134 (7.7; -C15H16O7), 175.0028 (1.8; -C13H18O8), 193.0138 (2.9; -C13H16O7), 211.0239 (1.9; -C13H14O6), 265.0707 (1.4; -C9H8O6), 295.0458 (1.3; -C9H10O4), 307.0821 (3.9; -C7H6O5), 313.0563 (2.6; -C9H8O3), 331.0653 (1.6; -C9H6O2), 459.0927 (1.3; -H2O), 477.1033 (100.0)	O=C(OCC1C(O)C(O)C(O)C(OC(C2=CC(O)=C(O)C(O)=C2)=O)O1)/C=C/C3=CC=C(O)C=C3
74	16.66	581.224	C28H38O13	M-H	-1.3	33.1	lyoniresinol-Hex-3	Lignan	3	+	235.0978 (22.9; -C15H22O9), 285.0394 (18.5; -C13H28O7), 356.1273 (30.7; -C8H17O7), 371.1480 (30.4; -C7H14O7), 389.1594 (29.1; -C7H12O6), 401.1616 (100.0; -C6H12O6), 580.1423 (3.8; -C28H37O13)	COC1=CC(C2C(CO[C@@H]3[C@H](O)C(O)[C@H](O)[C@H](CO)O3)C(CO)CC4=CC(OC)=C(O)C(OC)=C24)=CC(OC)=C1O
75	16.68	425.088	C22H18O9	M-H	1.5	26.3	(epi-)afzelechin-gallate	Catechin	3	+	153.0179 (12.4; -C15H12O5), 205.0509 (5.4; -C11H8O5), 245.0809 (16.7; -C8H4O5), 271.0607 (8.4; -C7H6O4), 289.0717 (100.0; -C7H4O3)	OC1=C(CC(O)C(C2=CC=C(OC(C3=CC(O)=C(O)C(O)=C3)=O)C=C2)O4)C4=CC(O)=C1
76	16.68	627.229	C28H38O13	M+HCOOH-H	1	36.1	Unidentified-19	None	4	+	179.0552 (5.6; -C23H28O9), 235.0994 (10.8; -C16H24O11), 356.1246 (13.5; -C9H19O9), 371.1494 (17.6; -C8H16O9), 386.1366 (11.7; -C8H17O8), 401.1596 (100.0; -C7H14O8), 581.2229 (7.4; -CH2O2)
77	16.74	417.119	C21H22O9	M-H	2.4	19.4	pinocembrin-Hex-2	Flavonoid	3	+	213.0553 (4.5; -C8H12O6), 255.0658 (100.0; -C6H10O5), 417.1186 (2.1)	O=C1C2=C(O)C=C(OC3C(O)C(O)C(O)C(CO)O3)C=C2OC(C4=CC=CC=C4)C1
78	16.79	593.151	C27H30O15	M-H	1.9	11.7	kaempferol-Hex-dHex	Flavonoid	3	+	151.0052 (0.6; -C20H26O11), 227.0703 (1.8; -C13H18O12), 255.0297 (3.4; -C13H22O10), 284.0321 (100.0; -C12H21O9), 285.0389 (54.7; -C12H20O9), 301.0364 (1.3; -C12H20O8), 327.0501 (3.4; -C10H18O8), 370.1049 (3.0; -C7H11O8), 385.1285 (4.9; -C6H8O8), 433.1584 (1.6; -C27H29O15), 475.1249 (7.2; -C4H6O4), 593.1497 (53.4)	CC1C(O)C(O)C(O)C(OC[C@@H]2[C@H](O)[C@@H](O)[C@H](O)[C@@H](OC3=C(C4=CC=C(O)C=C4)OC5=CC(O)=CC(O)=C5C3=O)O2)O1
79	16.93	519.114	C24H24O13	M-H	2.1	7.6	naringenin-malonyl-Hex	Flavonoid	3	0.5 ± 0.1	227.0714 (0.6; -C10H12O10), 271.0607 (100.0; -C9H12O8), 295.0617 (1.7; -C7H12O8), 313.0710 (4.9; -C7H10O7), 415.1038 (0.9; -C3H4O4), 433.1134 (3.9; -C3H2O3), 475.1236 (65.8; -CO2)	O=C1C2=C(O)C=C(OC3C(O)C(O)C(O)C(COC(CC(O)=O)=O)O3)C=C2OC(C4=CC=C(O)C=C4)C1
80	16.99	541.135	C27H26O12	M-H	-1.9	5.9	resveratrol-galloyl-Hex-2	Galloyl ester	3	1.8 ± 0.3	125.0234 (0.9; -C21H20O9), 151.0021 (0.8; -C20H22O8), 169.0134 (11.4; -C20H20O7), 211.0249 (1.0; -C18H18O6), 227.0708 (18.1; -C13H14O9), 241.0353 (3.1; -C17H16O5), 253.0346 (1.8; -C16H16O5), 297.0611 (0.8; -C14H12O4), 313.0560 (93.8; -C14H12O3), 389.1232 (1.0; -C7H4O4), 415.1028 (0.6; -C6H6O3), 541.1339 (100.0)	OC(C(COC(C1=CC(O)=C(O)C(O)=C1)=O)O2)C(O)C(O)C2OC3=CC(/C=C/C4=CC=C(O)C=C4)=CC(O)=C3
81	17.07	645.11	C29H26O17	M-H	-2.2	24.6	caffeoyl-digalloyl-Hex	Galloyl ester	3	+	151.0022 (41.1; -C22H22O13), 169.0135 (100.0; -C22H20O12), 179.0344 (15.9; -C20H18O13), 221.0433 (7.1; -C18H16O12), 251.0549 (13.5; -C17H14O11), 313.0566 (7.0; -C16H12O8), 323.0765 (61.5; -C14H10O9), 475.0867 (50.0; -C7H6O5), 645.1041 (5.8; -C29H25O17)	OC1C(C(OC(/C=C/C2=CC=C(O)C(O)=C2)=O)OC(CO)C1OC(C3=CC(O)=C(O)C(O)=C3)=O)OC(C4=CC(O)=C(O)C(O)=C4)=O
82	17.07	433.078	C20H18O11	M-H	2	12.1	quercetin-Pent-1 (avicularin)	Flavonoid	2b	+	227.0705 (4.9; -C6H6O8), 255.0290 (1.7; -C6H10O6), 271.0250 (3.7; -C6H10O5), 300.0271 (100.0; -C5H9O4), 301.0327 (27.3; -C5H8O4), 315.0869 (2.5; -C3H2O5), 345.0967 (1.1; -C2O4), 433.0767 (8.7)	O=C(C1=C(O)C=C(O)C=C1O2)C(OC3C(O)C(O)C(CO)O3)=C2C4=CC(O)=C(O)C=C4
83	17.07	233.082	C13H14O4	M-H	2.2	18.8	Unidentified-20	None	4	+	189.0553 (34.1; -C2H4O), 233.0814 (100.0)
84	17.13	389.124	C20H22O8	M-H	-2.1	24.5	resveratrol-Hex-2	Stilbene	3	+	209.1179 (3.6; -C8H4O5), 227.0720 (100.0; -C6H10O5)	OC1=CC(/C=C/C2=CC=C(OC3C(O)C(O)C(O)C(CO)O3)C=C2)=CC(O)=C1
85	17.25	607.13	C27H28O16	M-H	-1.3	4.2	quercetin-hydroxymethylglutaryl-Hex	Flavonoid	3	11.8 ± 1.2	151.0023 (0.3; -C20H24O12), 178.9989 (0.6; -C19H24O11), 243.0297 (0.3; -C14H20O11), 255.0301 (1.1; -C13H20O11), 271.0253 (2.3; -C13H20O10), 283.0254 (1.2; -C12H20O10), 300.0280 (100.0; -C12H19O9), 301.0349 (57.6; -C12H18O9), 343.0462 (0.9; -C10H16O8), 445.0788 (0.7; -C6H10O5), 463.0887 (30.6; -C6H8O4), 505.0995 (24.5; -C4H6O3), 545.1303 (5.8; -CH2O3)	O=C(C1=C(O)C=C(O)C=C1O2)C(O)=C2C3=CC(OC4C(O)C(O)C(O)C(COC(CC(CC(O)=O)(O)C)=O)O4)=C(O)C=C3
86	17.31	461.109	C22H22O11	M-H	-1.2	20.2	chrysoeriol-C-Hex (isoscoparin)	Flavonoid	2b	+	254.0582 (4.3; -C7H11O7), 281.0457 (1.7; -C6H12O6), 298.0488 (33.8; -C6H11O5), 323.0563 (19.0; -C4H10O5), 341.0672 (100.0; -C4H8O4), 371.0779 (1.3; -C3H6O3), 443.1023 (0.3; -C22H21O11), 461.1095 (17.8)	COC1=C(O)C=CC(C2=CC(C3=C(C=C(O)C(C4C(O)C(O)C(O)C(CO)O4)=C3O)O2)=O)=C1
87	17.51	433.078	C20H18O11	M-H	1.5	13.9	quercetin-Pent-2	Flavonoid	3	10.2 ± 1.1	151.0019 (0.3; -C13H14O7), 178.9986 (0.7; -C12H14O6), 243.0292 (0.4; -C7H10O6), 255.0293 (2.3; -C6H10O6), 271.0245 (4.0; -C6H10O5), 283.0243 (0.9; -C5H10O5), 300.0271 (100.0; -C5H9O4), 301.0340 (65.0; -C5H8O4), 343.0450 (0.2; -C3H6O3), 415.0671 (0.1; -H2O), 433.0770 (4.8)	O=C(C1=C(O)C=C(O)C=C1O2)C(OC3C(O)C(O)C(CO)O3)=C2C4=CC(O)=C(O)C=C4
88	17.64	533.094	C24H22O14	M-H	2	7.8	kaempferol-malonyl-Hex	Flavonoid	3	+	241.0520 (0.3; -C10H12O10), 256.0373 (1.6; -C10H13O9), 269.0442 (0.6; -C9H12O9), 281.0457 (2.1; -C8H12O9), 285.0401 (100.0; -C9H12O8), 298.0472 (1.7; -C8H11O8), 309.0399 (2.8; -C7H12O8), 327.0502 (4.5; -C7H10O7), 429.0830 (0.8; -C3H4O4), 447.0932 (2.7; -C3H2O3), 471.0945 (0.7; -CH2O3), 489.1030 (61.2; -CO2)	O=C(C1=C(O)C=C(O)C=C1O2)C(OC3C(O)C(O)C(O)C(COC(CC(O)=O)=O)O3)=C2C4=CC=C(O)C=C4
89	17.71	579.208	C28H36O13	M-H	1.7	17.3	syringaresinol-Hex (acanthoside B)	Lignan	2b	+	166.0255 (4.2; -C20H29O9), 181.0500 (32.7; -C19H26O9), 205.0865 (1.7; -C16H22O10), 301.0374 (0.9; -C13H26O6), 356.1280 (1.4; -C8H15O7), 371.1499 (3.8; -C7H12O7), 387.1079 (11.1; -C8H16O5), 402.1314 (33.9; -C7H13O5), 417.1548 (100.0; -C6H10O5), 549.1624 (0.7; -C2H6)	COC1=CC(C2C3COC(C4=CC(OC)=C(OC5C(O)C(O)C(O)C(CO)O5)C(OC)=C4)C3CO2)=CC(OC)=C1O
90	17.93	447.093	C21H20O11	M-H	-0.9	20.4	quercetin-dHex (quercitrin)	Flavonoid	2a	13.1 ± 1.7	151.0029 (0.3; -C14H16O7), 178.9986 (0.7; -C13H16O6), 227.0356 (0.3; -C8H12O7), 243.0302 (0.4; -C8H12O6), 255.0307 (2.3; -C7H12O6), 271.0256 (3.6; -C7H12O5), 284.0330 (3.8; -C6H11O5), 300.0282 (100.0; -C6H11O4), 301.0353 (72.3; -C6H10O4), 343.0471 (0.2; -C4H8O3), 429.0845 (0.1; -H2O), 447.0943 (12.5)	CC1C(O)C(O)C(O)C(OC2=C(C3=CC(O)=C(O)C=C3)OC4=CC(O)=CC(O)=C4C2=O)O1
91	18.06	389.124	C20H22O8	M-H	1.1	25.2	resveratrol-Hex-3	Stilbene	3	+	227.0709 (100.0; -C6H10O5)	OC1=CC(/C=C/C2=CC=C(OC3C(O)C(O)C(O)C(CO)O3)C=C2)=CC(O)=C1
92	18.1	299.056	C16H12O6	M-H	1.1	12.9	Unidentified-21	None	4	+	189.0559 (100.0; -C5H2O3), 215.0334 (26.0; -C4H4O2), 255.0675 (28.9; -CO2), 299.0543 (21.4)
93	18.19	629.115	C29H26O16	M-H	1.4	25.7	coumaroyl-digalloyl-Hex-1	Galloyl ester	3	+	151.0021 (47.5; -C22H22O12), 169.0136 (100.0; -C22H20O11), 295.0468 (7.0; -C16H14O8), 307.0815 (7.6; -C14H10O9), 313.0557 (17.7; -C16H12O7), 341.0669 (2.9; -C11H12O9), 417.1187 (5.9; -C8H4O7), 459.0926 (67.5; -C7H6O5), 585.1222 (8.5; -CO2), 611.1045 (1.6; -H2O)	OC1C(OC(C2=CC(O)=C(C(O)=C2)O)=O)C(OC(C1OC(C3=CC(O)=C(C(O)=C3)O)=O)CO)OC(/C=C/C4=CC=C(C=C4)O)=O
94	18.19	591.135	C27H28O15	M-H	1.6	25.2	Unidentified-22	None	4	+	255.0661 (87.5; -C12H16O11), 297.0762 (5.1; -C10H14O10), 417.1187 (100.0; -C6H6O6)
95	18.41	328.119	C18H19NO5	M-H	1.5	18.9	feruloyl-DOPA	Phenolic acid	2b	+	178.0501 (9.4; -C9H10O2), 190.0506 (2.8; -C8H10O2), 204.0686 (2.0; -C7H8O2), 313.0950 (8.0; -CH3), 328.1182 (100.0)	COC1=C(O)C=CC(/C=C/C(NCCC2=CC(O)=C(O)C=C2)=O)=C1
96	18.41	577.156	C27H30O14	M-H	2.3	25.8	Unidentified-23	None	4	+	119.0491 (19.2; -C19H22O13), 163.0393 (100.0; -C18H22O11), 211.0240 (4.7; -C18H22O8), 255.0662 (6.0; -C12H18O10), 295.0446 (16.3; -C14H18O6), 313.0548 (10.7; -C14H16O5), 355.0658 (25.3; -C12H14O4), 395.0964 (16.1; -C9H10O4), 413.1072 (87.5; -C9H8O3), 515.1549 (3.0; -CH2O3)
97	18.47	393.119	C19H22O9	M-H	1.6	19.4	aloesone-Hex-2	Chromone	3	6.2 ± 0.8	187.0770 (0.3; -C7H10O7), 231.0660 (100.0; -C6H10O5), 273.0772 (0.1; -C4H8O4), 393.1186 (0.1)	CC1=CC(=CC2=C1C(=O)C=C(O2)CC(=O)C)OC3C(C(C(C(O3)CO)O)O)O
98	18.53	461.109	C22H22O11	M-H	1.9	20.9	kaempferide-Hex (mumenin)	Flavonoid	2b	1.3 ± 0.2	189.0564 (14.8; -C11H12O8), 213.0561 (40.1; -C9H12O8), 231.0670 (39.0; -C9H10O7), 255.0669 (100.0; -C7H10O7), 281.0468 (2.6; -C6H12O6), 299.0567 (37.7; -C6H10O5), 357.0974 (1.5; -C3H4O4), 377.0884 (1.3; -C4H4O2), 401.0878 (4.2; -C2H4O2), 419.0995 (4.3; -C2H2O), 461.1101 (7.3)	COC1=CC=C(C2=C(O)C(C3=C(O)C=C(OC4C(O)C(O)C(O)C(CO)O4)C=C3O2)=O)C=C1
99	18.72	629.115	C29H26O16	M-H	-2	1.3	coumaroyl-digalloyl-Hex-2	Galloyl ester	3	12.3 ± 1.2	125.0232 (10.8; -C23H20O13), 151.0021 (50.6; -C22H22O12), 169.0134 (100.0; -C22H20O11), 235.0610 (1.9; -C17H14O11), 295.0458 (4.7; -C16H14O8), 307.0820 (7.7; -C14H10O9), 313.0561 (3.0; -C16H12O7), 441.0823 (0.7; -C7H8O6), 459.0925 (43.2; -C7H6O5), 477.1029 (0.5; -C7H4O4), 585.1240 (1.7; -CO2), 629.1132 (3.0)	OC1C(OC(C2=CC(O)=C(C(O)=C2)O)=O)C(OC(C1OC(C3=CC(O)=C(C(O)=C3)O)=O)CO)OC(/C=C/C4=CC=C(C=C4)O)=O
100	18.78	351.018	C15H12O8S	M-H	1.3	12.4	Unidentified-24	None	4	+	125.0225 (0.4; -C9H6O5S), 165.0187 (0.6; -C7H6O4S), 180.0065 (1.8; -C7H7O3S), 199.0763 (0.7; -C2O6S), 227.0712 (2.8; -CO5S), 243.0659 (100.0; -CO4S), 271.0608 (37.9; -O3S)
101	18.8	481.135	C21H24O10	M+HCOOH-H	2.3	19.9	phloridzin	Dihydrochalcone	1	+	167.0339 (11.7; -C13H16O6), 217.0131 (8.8; -C10H18O5), 273.0765 (100.0; -C6H10O5), 341.0666 (66.3; -C3H10O3)	O=C(C1=C(O)C=C(O)C=C1OC2C(O)C(O)C(O)C(CO)O2)CCC3=CC=C(O)C=C3
102	18.87	227.071	C14H12O3	M-H	1.8	10.2	trans-resveratrol	Stilbene	1	+	185.0608 (6.7; -C2H2O), 227.0711 (100.0)	OC1=CC(/C=C/C2=CC=C(O)C=C2)=CC(O)=C1
103	19.04	591.135	C27H28O15	M-H	1.4	6.4	kaempferol-hydroxymethylglutaryl-Hex	Flavonoid	3	1.5 ± 0.2	215.0712 (3.1; -C14H16O12), 245.0818 (4.3; -C13H14O11), 284.0323 (85.8; -C12H19O9), 285.0396 (100.0; -C12H18O9), 289.0713 (18.7; -C12H14O9), 301.0717 (15.1; -C11H14O9), 327.0504 (1.2; -C10H16O8), 417.1191 (0.5; -C6H6O6), 429.0812 (0.7; -C6H10O5), 439.1033 (1.0; -C4H8O6), 447.0926 (17.7; -C6H8O4), 489.1032 (24.6; -C4H6O3), 529.1344 (8.5; -CH2O3)	O=C1C2=C(C=C(C=C2OC(C3=CC=C(C=C3)O)=C1O)O)OC4C(C(C(C(O4)COC(CC(O)(C)CC(O)=O)=O)O)O)O
104	19.09	541.135	C27H26O12	M-H	-2.5	25.2	resveratrol-galloyl-Hex-3	Galloyl ester	3	0.6 ± 0.1	125.0225 (1.9; -C21H20O9), 151.0047 (1.6; -C20H22O8), 169.0139 (9.2; -C20H20O7), 227.0721 (45.1; -C13H14O9), 313.0575 (70.6; -C14H12O3), 341.0682 (8.1; -C9H12O5), 379.0844 (3.7; -C6H10O5), 389.1245 (3.3; -C7H4O4), 495.1327 (0.9; -C27H25O12), 541.1365 (100.0)	OC(C(COC(C1=CC(O)=C(O)C(O)=C1)=O)O2)C(O)C(O)C2OC3=CC(/C=C/C4=CC=C(O)C=C4)=CC(O)=C3
105	19.14	419.098	C20H20O10	M-H	-1.8	22.3	Unidentified-25	None	4	+	213.0557 (40.5; -C7H10O7), 231.0660 (59.4; -C7H8O6), 245.0832 (1.1; -C6H6O6), 255.0660 (8.9; -C5H8O6), 257.0453 (100.0; -C6H10O5), 273.0773 (1.2; -C5H6O5), 284.0327 (2.5; -C5H11O4), 299.0565 (2.2; -C4H8O4), 375.1076 (2.8; -CO2), 419.0976 (64.1)
106	19.15	471.13	C24H24O10	M-H	0.9	16.1	dicoumaroyl-Hex-1	Phenolic acid	3	+	119.0488 (23.1; -C16H16O9), 145.0285 (13.7; -C15H18O8), 163.0394 (100.0; -C15H16O7), 187.0411 (2.4; -C13H16O7), 281.0467 (3.3; -C8H14O5), 307.0822 (35.8; -C9H8O3), 311.0545 (12.5; -C7H12O4), 443.0991 (12.6; -C2H4), 471.1304 (2.9)	O=C(OCC1C(O)C(O)C(O)C(OC(/C=C/C2=CC=C(O)C=C2)=O)O1)/C=C/C3=CC=C(O)C=C3
107	19.23	417.083	C20H18O10	M-H	0.9	56	kaempferol-Pent (juglanin)	Flavonoid	2b	+	209.0812 (7.5; -C9H4O6), 213.0548 (6.2; -C7H8O7), 231.0666 (7.1; -C7H6O6), 255.0292 (10.9; -C6H10O5), 257.0450 (21.6; -C6H8O5), 284.0322 (100.0; -C5H9O4), 285.0390 (42.9; -C5H8O4), 299.0562 (0.7; -C4H6O4), 327.0505 (0.9; -C3H6O3), 371.1340 (1.1; -C20H17O10), 417.0823 (20.2)	C1=CC(=CC=C1C2=C(C(=O)C3=C(C=C(C=C3O2)O)O)OC4C(C(C(O4)CO)O)O)O
108	19.28	659.125	C30H28O17	M-H	-1.7	2.2	feruloyl-digalloyl-Hex	Galloyl ester	3	1.0 ± 0.1	125.0241 (11.8; -C24H22O14), 151.0028 (56.5; -C23H24O13), 169.0142 (100.0; -C23H22O12), 193.0512 (6.4; -C20H18O13), 295.0464 (5.4; -C17H16O9), 313.0568 (3.1; -C17H14O8), 337.0937 (5.4; -C14H10O9), 489.1050 (38.3; -C7H6O5), 615.1373 (1.7; -CO2), 659.1270 (3.8)	OC1C(OC(C2=CC(O)=C(C(O)=C2)O)=O)C(OC(C1OC(C3=CC(O)=C(C(O)=C3)O)=O)CO)OC(/C=C/C4=CC=C(C(OC)=C4)O)=O
109	19.38	465.119	C25H22O9	M-H	1.6	20.4	Unidentified-26	None	4	+	189.0185 (3.5; -C15H16O5), 217.0142 (13.4; -C14H16O4), 231.0288 (6.9; -C13H14O4), 289.0734 (4.1; -C10H8O3), 301.0715 (4.2; -C9H8O3), 323.0571 (3.8; -C7H10O3), 341.0664 (100.0; -C7H8O2)
110	19.44	689.136	C31H30O18	M-H	1.5	6.4	sinapoyl-digalloyl-Hex	Galloyl ester	3	0.5 ± 0.1	125.0235 (12.6; -C25H24O15), 151.0023 (51.0; -C24H26O14), 169.0137 (100.0; -C24H24O13), 205.0513 (3.1; -C20H20O14), 223.0609 (9.8; -C20H18O13), 269.0812 (3.1; -C15H16O14), 295.0454 (6.2; -C18H18O10), 313.0560 (2.7; -C18H16O9), 353.0890 (3.4; -C15H12O9), 367.1023 (6.0; -C14H10O9), 519.1135 (40.9; -C7H6O5), 645.1445 (1.8; -CO2)	OC1C(OC(C2=CC(O)=C(C(O)=C2)O)=O)C(OC(C1OC(C3=CC(O)=C(C(O)=C3)O)=O)CO)OC(/C=C/C4=CC(OC)=C(C(OC)=C4)O)=O
111	19.55	417.119	C21H22O9	M-H	0.8	18.2	pinocembrin-Hex-3	Flavonoid	3	2.6 ± 0.6	211.0766 (0.7; -C7H10O7), 226.0633 (0.6; -C7H11O6), 239.0702 (0.4; -C6H10O6), 255.0660 (100.0; -C6H10O5), 297.0766 (1.6; -C4H8O4), 417.1186 (69.4)	O=C1C2=C(O)C=C(OC3C(O)C(O)C(O)C(CO)O3)C=C2OC(C4=CC=CC=C4)C1
112	19.67	431.098	C21H20O10	M-H	1.4	13.1	emodin-Hex	Anthraquinone	3	1.7 ± 0.2	225.0560 (0.5; -C7H10O7), 240.0428 (6.7; -C7H11O6), 253.0514 (0.3; -C6H10O6), 269.0454 (78.5; -C6H10O5), 280.0377 (0.8; -C5H11O5), 293.0452 (0.4; -C4H10O5), 311.0559 (1.0; -C4H8O4), 323.0547 (0.1; -C3H8O4), 431.0979 (100.0)	CC1=CC2=C(C(=C1)O)C(=O)C3=C(C2=O)C=C(C=C3OC4C(C(C(C(O4)CO)O)O)O)O
113	19.81	663.193	C31H36O16	M-H	1.8	33.2	coumaroyl-feruloyl-Suc	Phenolic acid	3	+	145.0287 (80.3; -C22H30O14), 175.0395 (60.7; -C21H28O13), 193.0504 (63.8; -C21H26O12), 255.0658 (28.4; -C16H24O12), 337.0925 (56.9; -C15H18O8), 499.1506 (43.1; -C31H35O16), 517.1544 (100.0; -C9H6O2)	COC1=C(O)C=CC(/C=C/C(OCC2C(O)C(OC(/C=C/C3=CC=C(O)C=C3)=O)C(CO)(OC4C(O)C(O)C(O)C(CO)O4)O2)=O)=C1
114	19.81	471.13	C24H24O10	M-H	1.1	22.2	dicoumaroyl-Hex-2	Phenolic acid	3	+	119.0489 (14.8; -C16H16O9), 145.0278 (23.9; -C15H18O8), 163.0389 (73.1; -C15H16O7), 247.0621 (2.9; -C11H12O5), 307.0819 (100.0; -C9H8O3), 471.1297 (10.1)	O=C(OCC1C(O)C(O)C(O)C(OC(/C=C/C2=CC=C(O)C=C2)=O)O1)/C=C/C3=CC=C(O)C=C3
115	19.92	511.055	C21H20O13S	M-H	0.6	11.1	apigenin-C-Hex-sulfate	Flavonoid	3	+	269.0453 (40.3; -C6H10O8S), 311.0565 (2.7; -C4H8O7S), 344.1220 (0.8; -C21H19O13S), 413.0885 (0.8; -H2O4S), 431.0978 (100.0; -O3S)	O=C(C1=C(C(C2C(OS(O)(=O)=O)C(O)C(O)C(CO)O2)=C(O)C=C1O)O3)C=C3C4=CC=C(O)C=C4
116	20.15	677.136	C30H30O18	M-H	1.1	5.9	Unidentified-27	None	4	+	211.0760 (0.3; -C16H18O16), 255.0661 (58.7; -C15H18O14), 279.0651 (0.4; -C13H18O14), 297.0772 (2.5; -C13H16O13), 399.1078 (0.4; -C9H10O10), 417.1186 (2.4; -C9H8O9), 441.1191 (0.4; -C7H8O9), 459.1290 (100.0; -C7H6O8), 593.1539 (0.2; -C30H29O18)
117	20.2	433.114	C21H22O10	M-H	0.5	17.3	naringenin-Hex-2	Flavonoid	3	+	225.0525 (1.2; -C14H10O2), 231.0664 (1.5; -C8H10O6), 243.0662 (12.7; -C7H10O6), 271.0609 (100.0; -C6H10O5), 284.0320 (1.4; -C6H13O4), 301.0370 (1.1; -C6H12O3)	O=C1C2=C(O)C=C(OC3C(O)C(O)C(O)C(CO)O3)C=C2OC(C4=CC=C(O)C=C4)C1
118	20.26	693.204	C32H38O17	M-H	-0.4	16.3	diferuloyl-Suc-1 (helonioside-A)	Phenolic acid	2b	1.7 ± 0.3	132.0206 (2.6; -C24H33O15), 134.0356 (2.3; -C24H31O15), 160.0161 (20.1; -C23H33O14), 175.0401 (100.0; -C22H30O14), 193.0511 (36.2; -C22H28O13), 207.0658 (1.0; -C21H26O13), 235.0631 (2.3; -C20H26O12), 247.0623 (2.4; -C19H26O12), 265.0720 (12.2; -C19H24O11), 307.0832 (2.4; -C17H22O10), 319.0835 (6.6; -C16H22O10), 337.0934 (23.4; -C16H20O9), 341.1101 (3.6; -C20H16O6), 499.1469 (9.0; -C10H10O4), 517.…	COC1=C(O)C=CC(/C=C/C(OCC2C(O)C(OC(/C=C/C3=CC(OC)=C(O)C=C3)=O)C(CO)(OC4C(O)C(O)C(O)C(CO)O4)O2)=O)=C1
119	20.32	483.208	C20H36O13	M-H	0.9	24.5	Unidentified-28	None	4	+	143.1063 (100.0; -C12H20O11), 191.0561 (48.8; -C13H24O7), 233.0659 (39.9; -C11H22O6), 293.0882 (89.1; -C9H18O4)
120	20.38	753.225	C34H42O19	M-H	1.5	54	disinapoyl-Suc	Phenolic acid	3	+	190.0274 (27.9; -C24H35O15), 205.0502 (100.0; -C23H32O15), 223.0600 (34.0; -C23H30O14), 367.1019 (13.8; -C17H22O10), 529.1574 (5.5; -C11H12O5)	COC1=C(O)C(OC)=CC(/C=C/C(OCC2C(O)C(OC(/C=C/C3=CC(OC)=C(O)C(OC)=C3)=O)C(CO)(OC4C(O)C(O)C(O)C(CO)O4)O2)=O)=C1
121	20.43	312.125	C12H25O7S	M-H	0	17.4	Unidentified-29	None	4	0.4 ± 0.1	135.0416 (1.1; -C10H12NO2), 148.0514 (5.5; -C9H10NO2), 178.0514 (19.3; -C9H10O), 190.0515 (5.9; -C8H10O), 253.0873 (3.3; -C2H5NO), 270.1145 (1.3; -C2H2O), 297.1006 (70.9; -CH3), 312.1238 (100.0)
122	20.44	479.12	C22H24O12	M-H	-0.7	20.9	aleosone-malonyl-Hex	Chromone	3	+	187.0764 (0.6; -C10H12O10), 231.0663 (100.0; -C9H12O8)	CC1=CC(OC2C(C(C(C(COC(CC(O)=O)=O)O2)O)O)O)=CC3=C1C(C=C(CC(C)=O)O3)=O
123	20.7	693.204	C32H38O17	M-H	1	34.4	diferuloyl-Suc-2 (helonioside-A)	Phenolic acid	3	+	160.0165 (25.3; -C32H37O17), 175.0397 (100.0; -C22H30O14), 193.0502 (28.6; -C22H28O13), 265.0676 (11.2; -C12H28O16), 337.0896 (12.7; -C32H37O17), 499.1430 (20.5; -C32H37O17), 517.1535 (22.7; -C32H37O17)	COC1=C(O)C=CC(/C=C/C(OCC2C(O)C(OC(/C=C/C3=CC(OC)=C(O)C=C3)=O)C(CO)(OC4C(O)C(O)C(O)C(CO)O4)O2)=O)=C1
124	20.8	539.156	C28H28O11	M-H	1	29.8	aleosone-coumaroyl-Hex (aloeresin-A)	Chromone	2b	+	189.0553 (1.8; -C17H18O8), 231.0661 (100.0; -C15H16O7)	CC1=CC(OC2C(O)C(O)C(O)C(COC(/C=C/C3=CC=C(O)C=C3)=O)O2)=CC4=C1C(C=C(CC(C)=O)O4)=O
125	20.8	597.125	C29H26O14	M-H	0.7	71.5	Unidentified-30	None	4	+	163.0393 (30.6; -C20H18O11), 169.0142 (31.5; -C22H20O9), 281.0667 (44.3; -C16H12O7), 295.0467 (43.6; -C16H14O6), 307.0830 (31.1; -C14H10O7), 313.0555 (56.4; -C16H12O5), 433.0775 (100.0; -C9H8O3), 459.0940 (74.2; -C7H6O3), 489.1042 (11.0; -C6H4O2)
126	20.89	509.145	C27H26O10	M-H	0.3	36.6	resveratrol-hydroxybenzoyl-Hex	Stilbene	3	+	137.0233 (5.6; -C20H20O7), 227.0713 (99.8; -C13H14O7), 281.0666 (100.0; -C14H12O3), 341.1038 (4.8; -C8H8O4), 461.1433 (3.3; -C4), 509.1454 (50.4)	OC1=CC(/C=C/C2=CC=C(OC3C(O)C(O)C(O)C(COC(C4=CC=CC=C4O)=O)O3)C=C2)=CC(O)=C1
127	21.04	342.135	C19H21NO5	M-H	-0.1	36.8	Unidentified-31	None	4	+	190.0517 (9.4; -C9H12O2), 192.0669 (7.5; -C9H10O2), 255.0672 (15.4; -C4H9NO), 283.0974 (3.7; -C2H5NO), 297.0770 (90.9; -C2H7N), 327.1116 (78.8; -CH3), 342.1346 (100.0)
128	21.1	439.197	C22H32O9	M-H	-0.6	5.7	Unidentified-32	None	4	+	218.1311 (0.7; -C8H13O7), 233.1544 (43.9; -C7H10O7), 277.1444 (100.0; -C6H10O5), 395.2055 (0.6; -CO2), 439.1973 (22.9)
129	21.17	419.135	C20H22O7	M+HCOOH-H	0.6	20.4	pinosylvin-Hex-1	Stilbene	3	+	211.0765 (100.0; -C7H12O7), 231.0664 (1.8; -C8H12O5), 253.0878 (0.7; -C5H10O6)	OCC1C(O)C(O)C(O)C(OC2=CC(O)=CC(/C=C/C3=CC=CC=C3)=C2)O1
130	21.17	407.135	C20H24O9	M-H	0.8	25.3	Unidentified-33	None	4	+	245.0821 (100.0; -C6H10O5)
131	21.5	459.13	C23H24O10	M-H	-0.4	23	Unidentified-34	None	4	+	255.0665 (100.0; -C8H12O6), 339.0875 (30.1; -C4H8O4), 399.1079 (27.7; -C2H4O2), 459.1292 (25.8)
132	21.65	301.035	C15H10O7	M-H	-0.1	2.7	quercetin	Flavonoid	3	1.1 ± 0.2	121.0285 (1.0; -C8H4O5), 151.0028 (9.3; -C8H6O3), 178.9993 (15.0; -C7H6O2), 193.0146 (1.0; -C6H4O2), 229.0507 (2.2; -C2O3), 245.0459 (1.6; -C2O2), 257.0469 (2.2; -CO2), 273.0412 (8.6; -CO), 301.0365 (100.0)	C1=CC(=C(C=C1C2=C(C(=O)C3=C(C=C(C=C3O2)O)O)O)O)O
133	21.85	449.145	C21H24O8	M+HCOOH-H	0.4	9.1	Unidentified-35	None	4	+	226.0627 (1.8; -C8H15O7), 241.0869 (100.0; -C7H12O7), 255.0647 (0.1; -C7H14O6), 265.0860 (0.1; -C5H12O7), 283.0971 (0.1; -C5H10O6)	COC1=CC=C(/C=C/C2=CC(O)=CC(OC3C(O)C(O)C(O)C(CO)O3)=C2)C=C1
134	21.9	525.14	C27H26O11	M-H	0.1	117.5	pinosylvin-galloyl-Hex-1	Galloyl ester	3	+	211.0763 (9.3; -C13H14O9), 313.0570 (78.8; -C14H12O2), 525.1406 (100.0)	OC1C(O)C(O)C(OC2=CC(O)=CC(/C=C/C3=CC=CC=C3)=C2)OC1COC(C4=CC(O)=C(O)C(O)=C4)=O
135	22.09	503.12	C24H24O12	M-H	0.6	11.9	(aloe-)emodin-anthrone-malonyl-Hex-1	Anthraquinone	3	0.8 ± 0.1	211.0751 (0.4; -C10H12O10), 255.0661 (100.0; -C9H12O8), 279.0676 (0.5; -C7H12O8), 297.0762 (2.3; -C7H10O7), 417.1193 (2.7; -C3H2O3), 437.1234 (0.3; -H2O4), 459.1293 (8.9; -CO2)	OC(C(COC(CC(O)=O)=O)O1)C(O)C(O)C1OC2=CC=CC3=C2C(C4=C(C=C(CO)C=C4O)C3)=O
136	22.09	419.135	C20H22O7	M+HCOOH-H	-2.7	25.5	pinosylvin-Hex-2	Stilbene	3	0.8 ± 0.1	211.0768 (100.0; -C7H12O7), 255.0662 (0.8; -C6H12O5), 343.1199 (1.8; -C2H4O3)	OCC1C(O)C(O)C(O)C(OC2=CC(O)=CC(/C=C/C3=CC=CC=C3)=C2)O1
137	22.15	613.12	C29H26O15	M-H	-0.1	5	cinnamoyl-digalloyl-Hex	Galloyl ester	3	0.5 ± 0.1	125.0239 (11.4; -C23H20O12), 151.0025 (52.2; -C22H22O11), 169.0140 (100.0; -C22H20O10), 295.0473 (3.0; -C16H14O7), 300.9987 (1.0; -C15H20O7), 443.0991 (29.1; -C7H6O5), 569.1293 (3.3; -CO2), 613.1198 (3.8)	OC1C(C(OC(/C=C/C2=CC=CC=C2)=O)OC(CO)C1OC(C3=CC(O)=C(O)C(O)=C3)=O)OC(C4=CC(O)=C(O)C(O)=C4)=O
138	22.2	623.141	C31H28O14	M-H	-2.5	18.9	dicoumaroyl-galloyl-Hex-1	Galloyl ester	3	6.9 ± 1.3	119.0491 (6.2; -C23H20O13), 125.0233 (1.8; -C25H22O11), 145.0283 (2.4; -C22H22O12), 151.0029 (1.1; -C24H24O10), 163.0396 (23.7; -C22H20O11), 169.0140 (16.5; -C24H22O9), 193.0146 (1.6; -C22H22O9), 205.0508 (1.7; -C20H18O10), 211.0249 (2.7; -C22H20O8), 223.0253 (1.4; -C21H20O8), 235.0615 (7.7; -C19H16O9), 289.0722 (5.2; -C16H14O8), 295.0463 (15.8; -C18H16O6), 307.0826 (25.1; -C16H12O7), 313.0569 (1…	OC1C(C(OC(/C=C/C2=CC=C(O)C=C2)=O)OC(COC(/C=C/C3=CC=C(O)C=C3)=O)C1O)OC(C4=CC(O)=C(O)C(O)=C4)=O
139	22.28	683.162	C33H32O16	M-H	-1.2	5.5	Unidentified-36	None	4	+	119.0488 (19.1; -C25H24O15), 163.0400 (39.7; -C24H24O13), 205.0508 (21.2; -C22H22O12), 223.0612 (54.9; -C22H20O11), 295.0466 (22.6; -C20H20O8), 313.0575 (22.3; -C20H18O7), 353.0878 (10.7; -C17H14O7), 367.1051 (22.4; -C16H12O7), 519.1156 (100.0; -C9H8O3)
140	22.38	919.23	C45H44O21	M-H	-0.2	14.1	(aloe-)emodin-dianthrone-malonyl-diHex-1	Anthraquinone	3	+	225.0552 (0.9; -C31H34O18), 239.0724 (1.0; -C30H32O18), 254.0591 (36.2; -C30H33O17), 297.0754 (1.3; -C28H30O16), 398.1017 (0.7; -C24H25O13), 416.1117 (22.9; -C24H23O12), 458.1223 (100.0; -C22H21O11), 508.1171 (0.8; -C15H23O13), 671.1753 (1.6; -C9H12O8), 713.1891 (1.1; -C7H10O7), 833.2273 (0.5; -C45H43O21), 875.2422 (1.7; -CO2)	CC1=CC2=C(C(C3=C(C=C(O)C=C3O)C2C4C5=C(C(C6=C4C=C(O)C=C6O)=O)C(OC7C(C(C(C(CO)O7)O)O)O)=CC(C)=C5)=O)C(OC8C(C(C(C(COC(CC(O)=O)=O)O8)O)O)O)=C1
141	22.38	517.099	C24H22O13	M-H	-0.7	20.9	emodin-malonyl-Hex-1	Anthraquinone	3	0.3 ± 0.1	225.0561 (1.8; -C10H12O10), 237.0570 (1.4; -C9H12O10), 240.0439 (1.8; -C10H13O9), 249.0566 (0.7; -C8H12O10), 255.0673 (1.8; -C9H10O9), 265.0517 (5.1; -C8H12O9), 269.0465 (100.0; -C9H12O8), 282.0537 (2.8; -C8H11O8), 293.0471 (8.2; -C7H12O8), 311.0568 (1.5; -C7H10O7), 431.0983 (0.4; -C3H2O3), 473.1110 (10.7; -CO2)	CC1=CC2=C(C(C3=C(C=C(O)C=C3O)C2=O)=O)C(OC4C(O)C(O)C(O)C(COC(CC(O)=O)=O)O4)=C1
142	22.45	407.135	C20H24O9	M-H	0.2	1	torachrysone-Hex	Naphtol	3	0.8 ± 0.1	203.0717 (0.1; -C8H12O6), 215.0351 (0.5; -C8H16O5), 230.0592 (8.8; -C7H13O5), 245.0826 (100.0; -C6H10O5), 269.0820 (0.1; -C4H10O5), 407.1364 (0.1)	CC1=CC2=CC(OC)=CC(OC3C(O)C(O)C(O)C(CO)O3)=C2C(O)=C1C(C)=O
143	22.48	525.14	C27H26O11	M-H	-1	22	pinosylvin-galloyl-Hex-2	Galloyl ester	3	+	169.0136 (6.1; -C20H20O6), 211.0769 (6.2; -C13H14O9), 245.0833 (2.2; -C13H12O7), 313.0570 (100.0; -C14H12O2), 525.1404 (2.0)	OC1C(O)C(O)C(OC2=CC(O)=CC(/C=C/C3=CC=CC=C3)=C2)OC1COC(C4=CC(O)=C(O)C(O)=C4)=O
144	22.48	653.151	C32H30O15	M-H	-1.2	9.9	Unidentified-37	None	4	+	119.0499 (12.1; -C24H22O14), 163.0397 (33.7; -C23H22O12), 169.0141 (22.4; -C25H24O10), 175.0404 (9.9; -C22H22O12), 183.0292 (2.5; -C24H22O10), 193.0513 (32.6; -C22H20O11), 265.0724 (13.2; -C19H16O9), 295.0468 (20.5; -C19H18O7), 313.0570 (13.4; -C19H16O6), 323.0783 (8.2; -C17H14O7), 337.0935 (26.0; -C16H12O7), 489.1045 (100.0; -C9H8O3)
145	22.59	735.214	C34H40O18	M-H	-1.1	13.9	diferuloyl-Ac-Suc (helonioside-B)	Phenolic acid	2b	0.8 ± 0.1	132.0211 (6.2; -C26H35O16), 160.0165 (21.6; -C25H35O15), 175.0404 (100.0; -C24H32O15), 193.0514 (34.8; -C24H30O14), 265.0725 (8.5; -C21H26O12), 307.0822 (5.4; -C19H24O11), 319.0835 (6.3; -C18H24O11), 337.0941 (19.6; -C18H22O10), 499.1455 (7.8; -C12H12O5), 517.1615 (5.2; -C12H10O4), 541.1554 (5.4; -C10H10O4), 559.1682 (18.3; -C10H8O3), 735.2156 (1.6)	CC(OCC1C(O)C(O)C(O)C(OC2(CO)C(OC(/C=C/C3=CC(OC)=C(O)C=C3)=O)C(O)C(COC(/C=C/C4=CC(OC)=C(O)C=C4)=O)O2)O1)=O
146	22.63	463.125	C21H22O9	M+HCOOH-H	-1.1	7.7	(aloe-)emodin-C-Hex-1 (aloin-A)	Anthraquinone	2b	0.8 ± 0.1	213.0574 (0.8; -C9H14O8), 239.0717 (1.2; -C7H12O8), 255.0671 (100.0; -C7H12O7), 269.0827 (2.1; -C6H10O7), 279.0682 (3.9; -C5H12O7), 297.0774 (5.3; -C5H10O6), 309.0780 (1.2; -C4H10O6), 417.1209 (3.7; -CH2O2)	OC1=CC=CC2=C1C(C3=C(C=C(CO)C=C3O)C2C4C(O)C(O)C(O)C(CO)O4)=O
147	22.72	919.23	C45H44O21	M-H	-0.1	12.4	(aloe-)emodin-dianthrone-malonyl-diHex-2	Anthraquinone	3	+	225.0557 (0.9; -C31H34O18), 254.0589 (32.5; -C30H33O17), 416.1118 (14.3; -C24H23O12), 458.1222 (100.0; -C22H21O11), 509.1240 (1.1; -C15H22O13), 653.1648 (0.5; -C9H14O9), 671.1767 (1.6; -C9H12O8), 695.1820 (0.2; -C14H8O3), 713.1883 (1.1; -C7H10O7), 833.2297 (0.6; -C3H2O3), 875.2414 (2.1; -CO2)	CC1=CC2=C(C(C3=C(C=C(O)C=C3O)C2C4C5=C(C(C6=C4C=C(O)C=C6O)=O)C(OC7C(C(C(C(CO)O7)O)O)O)=CC(C)=C5)=O)C(OC8C(C(C(C(COC(CC(O)=O)=O)O8)O)O)O)=C1
148	22.85	1005.23	C48H46O24	M-H	0.7	10.3	(aloe-)emodin-dianthrone-di(malonyl-Hex)-1	Anthraquinone	3	2.7 ± 0.5	225.0560 (0.6; -C34H36O21), 239.0720 (0.6; -C33H34O21), 254.0590 (26.2; -C33H35O20), 255.0653 (9.0; -C33H34O20), 268.0739 (1.1; -C32H33O20), 280.0743 (0.6; -C31H33O20), 296.0693 (1.0; -C31H33O19), 398.1005 (0.4; -C27H27O16), 416.1118 (2.9; -C27H25O15), 440.1128 (0.5; -C25H25O15), 458.1223 (100.0; -C25H23O14), 484.1026 (0.2; -C24H25O13), 509.1241 (0.4; -C18H24O16), 671.1785 (0.1; -C12H14O11), 713.…	CC1=CC2=C(C(C3=C(C=C(O)C=C3O)C2C4C5=C(C(C6=C4C=C(O)C=C6O)=O)C(OC7C(C(C(C(COC(CC(O)=O)=O)O7)O)O)O)=CC(C)=C5)=O)C(OC8C(C(C(C(COC(CC(O)=O)=O)O8)O)O)O)=C1
149	22.92	533.13	C25H26O13	M-H	-0.1	24.9	Unidentified-38	None	4	+	211.0756 (0.5; -C11H14O11), 255.0664 (100.0; -C10H14O9), 279.0653 (1.2; -C8H14O9), 297.0766 (5.8; -C8H12O8), 417.1193 (85.6; -C4H4O4), 471.1311 (1.3; -CH2O3), 515.1185 (1.1; -H2O)
150	22.94	547.109	C25H24O14	M-H	-0.2	25.4	Unidentified-39	None	4	+	269.0463 (83.6; -C10H14O9), 311.0578 (5.4; -C8H12O8), 413.0875 (2.3; -C4H6O5), 431.0988 (100.0; -C4H4O4), 529.0993 (1.6; -C25H23O14), 547.1080 (1.9; -C25H23O14)
151	23.02	431.098	C21H20O10	M-H	-0.3	3	apigenin-7-Glu	Flavonoid	1	11.6 ± 1.4	225.0559 (0.7; -C7H10O7), 240.0441 (1.0; -C7H11O6), 265.0505 (1.2; -C5H10O6), 269.0457 (100.0; -C6H10O5), 282.0540 (0.8; -C5H9O5), 293.0461 (1.7; -C4H10O5), 311.0565 (4.6; -C4H8O4), 371.0753 (0.3; -C2H4O2), 413.0880 (0.5; -H2O), 431.0988 (51.2)	O=C(C1=C(O)C=C(O[C@@H]2[C@H](O)C(O)[C@H](O)[C@H](CO)O2)C=C1O3)C=C3C4=CC=C(O)C=C4
152	23.07	417.119	C21H22O9	M-H	-0.3	16.2	pinocembrin-Hex-4	Flavonoid	3	22.2 ± 2.6	211.0768 (0.8; -C7H10O7), 239.0719 (0.3; -C6H10O6), 251.0722 (0.6; -C5H10O6), 255.0670 (100.0; -C6H10O5), 269.0828 (0.3; -C5H8O5), 279.0668 (1.2; -C4H10O5), 297.0780 (5.1; -C4H8O4), 399.1093 (0.5; -H2O), 417.1201 (56.4)	O=C1C2=C(O)C=C(OC3C(O)C(O)C(O)C(CO)O3)C=C2OC(C4=CC=CC=C4)C1
153	23.22	623.141	C31H28O14	M-H	-1.6	5.3	dicoumaroyl-galloyl-Hex-2	Galloyl ester	3	+	119.0491 (5.1; -C23H20O13), 125.0239 (2.5; -C25H22O11), 145.0282 (2.6; -C22H22O12), 163.0398 (17.2; -C22H20O11), 169.0141 (15.8; -C24H22O9), 205.0512 (2.2; -C20H18O10), 211.0247 (3.2; -C22H20O8), 235.0623 (8.0; -C19H16O9), 289.0724 (5.2; -C16H14O8), 295.0466 (15.5; -C18H16O6), 307.0831 (24.3; -C16H12O7), 313.0576 (9.4; -C18H14O5), 459.0940 (100.0; -C9H8O3)	OC1C(C(OC(/C=C/C2=CC=C(O)C=C2)=O)OC(COC(/C=C/C3=CC=C(O)C=C3)=O)C1O)OC(C4=CC(O)=C(O)C(O)=C4)=O
154	23.34	919.23	C45H44O21	M-H	-1.7	20.3	(aloe-)emodin-dianthrone-malonyl-diHex-3	Anthraquinone	3	6.7 ± 0.7	225.0562 (0.8; -C31H34O18), 239.0716 (0.8; -C30H32O18), 254.0589 (33.6; -C30H33O17), 255.0651 (11.4; -C30H32O17), 268.0741 (1.6; -C29H31O17), 280.0742 (0.5; -C28H31O17), 296.0698 (1.2; -C28H31O16), 398.1014 (0.5; -C24H25O13), 416.1116 (34.0; -C24H23O12), 440.1119 (0.7; -C22H23O12), 458.1221 (100.0; -C22H21O11), 484.1017 (0.4; -C21H23O10), 509.1233 (0.4; -C15H22O13), 653.1678 (0.1; -C9H14O9), 671.…	CC1=CC2=C(C(C3=C(C=C(O)C=C3O)C2C4C5=C(C(C6=C4C=C(O)C=C6O)=O)C(OC7C(C(C(C(CO)O7)O)O)O)=CC(C)=C5)=O)C(OC8C(C(C(C(COC(CC(O)=O)=O)O8)O)O)O)=C1
155	23.52	525.14	C27H26O11	M-H	-2.5	11.9	Unidentified-40	None	4	+	151.0026 (1.2; -C20H22O7), 169.0140 (6.2; -C20H20O6), 179.0350 (0.3; -C18H18O7), 193.0151 (0.3; -C18H20O6), 211.0769 (7.2; -C13H14O9), 223.0253 (0.5; -C17H18O5), 253.0363 (0.8; -C16H16O4), 295.0445 (0.4; -C14H14O3), 313.0573 (100.0; -C14H12O2), 525.1417 (1.2)
156	23.6	417.119	C21H22O9	M-H	-2.4	27.6	(aloe-)emodin-C-Hex-2 (aloin-A)	Anthraquinone	3	+	211.0768 (0.6; -C7H10O7), 254.0582 (5.5; -C6H11O5), 255.0666 (5.3; -C6H10O5), 268.0723 (1.2; -C5H9O5), 279.0675 (0.8; -C4H10O5), 297.0777 (100.0; -C4H8O4), 417.1214 (3.8)	OC1=CC=CC2=C1C(C3=C(C=C(CO)C=C3O)C2C4C(O)C(O)C(O)C(CO)O4)=O
157	23.78	569.13	C28H26O13	M-H	-1	31.5	Unidentified-41	None	4	+	211.0768 (4.9; -C14H14O11), 223.0233 (3.6; -C18H18O7), 255.0671 (100.0; -C13H14O9), 297.0755 (8.6; -C11H12O8), 313.0568 (93.6; -C15H12O4), 569.1308 (45.2)
158	24.08	833.23	C42H42O18	M-H	-0.7	9.5	(aloe-)emodin-dianthrone-diHex-1	Anthraquinone	3	3.0 ± 0.4	225.0556 (0.4; -C28H32O15), 239.0710 (0.7; -C27H30O15), 254.0588 (26.7; -C27H31O14), 255.0652 (9.3; -C27H30O14), 268.0735 (1.3; -C26H29O14), 297.0769 (1.6; -C25H28O13), 325.0723 (0.2; -C24H28O12), 386.1002 (0.3; -C22H23O10), 398.1013 (0.3; -C21H23O10), 416.1115 (100.0; -C21H21O9), 491.1142 (0.1; -C12H22O11), 508.1166 (0.2; -C12H21O10), 671.1771 (0.8; -C6H10O5)	CC1=CC2=C(C(C3=C(C=C(O)C=C3O)C2C4C5=C(C(C6=C4C=C(O)C=C6O)=O)C(OC7C(C(C(C(CO)O7)O)O)O)=CC(C)=C5)=O)C(OC8C(C(C(C(CO)O8)O)O)O)=C1
159	24.16	449.145	C22H26O10	M-H	-0.3	3.6	torachrysone-Ac-Hex-1	Naphtol	3	0.8 ± 0.1	215.0354 (0.6; -C10H18O6), 230.0584 (8.6; -C9H15O6), 245.0820 (100.0; -C8H12O6), 269.0813 (0.6; -C6H12O6), 287.0924 (0.4; -C6H10O5), 389.1249 (2.2; -C2H4O2), 449.1422 (0.4)	CC1=CC2=CC(OC)=CC(OC3C(O)C(O)C(O)C(COC(C)=O)O3)=C2C(O)=C1C(C)=O
160	24.5	503.12	C24H24O12	M-H	-0.9	21.9	(aloe-)emodin-anthrone-malonyl-Hex-2	Anthraquinone	3	35.4 ± 4.4	211.0767 (0.6; -C10H12O10), 227.0726 (0.5; -C10H12O9), 239.0709 (0.3; -C9H12O9), 251.0722 (1.0; -C8H12O9), 255.0665 (100.0; -C9H12O8), 267.0666 (0.4; -C8H12O8), 269.0811 (0.4; -C8H10O8), 279.0673 (1.2; -C7H12O8), 297.0773 (4.4; -C7H10O7), 399.1077 (0.8; -C3H4O4), 417.1196 (3.3; -C3H2O3), 441.1172 (0.4; -CH2O3), 459.1299 (59.4; -CO2)	OC(C(COC(CC(O)=O)=O)O1)C(O)C(O)C1OC2=CC=CC3=C2C(C4=C(C=C(CO)C=C4O)C3)=O
161	24.51	1021.23	C48H46O25	M-H	-0.6	17.6	Unidentified-42	None	4	+	255.0667 (4.3; -C33H34O21), 269.0462 (48.3; -C33H36O20), 293.0459 (1.2; -C31H36O20), 311.0570 (2.8; -C31H34O19), 413.0886 (0.3; -C27H28O16), 431.0989 (2.4; -C27H26O15), 459.1304 (7.8; -C25H22O15), 473.1097 (100.0; -C25H24O14)
162	24.55	517.099	C24H22O13	M-H	-0.9	2.4	emodin-malonyl-Hex-2	Anthraquinone	3	15.0 ± 1.9	225.0567 (0.5; -C10H12O10), 240.0435 (0.9; -C10H13O9), 253.0517 (0.4; -C9H12O9), 265.0510 (1.4; -C8H12O9), 269.0460 (100.0; -C9H12O8), 282.0538 (1.0; -C8H11O8), 293.0460 (2.1; -C7H12O8), 309.1141 (1.3; -C5H4O9), 311.0569 (4.7; -C7H10O7), 323.0579 (0.2; -C6H10O7), 335.0567 (0.2; -C5H10O7), 353.0681 (0.1; -C5H8O6), 413.0884 (0.7; -C3H4O4), 431.0992 (3.0; -C3H2O3), 455.0986 (0.5; -CH2O3), 473.1096 (…	CC1=CC2=C(C(C3=C(C=C(O)C=C3O)C2=O)=O)C(OC4C(O)C(O)C(O)C(COC(CC(O)=O)=O)O4)=C1
163	24.67	459.13	C23H24O10	M-H	-0.1	27.4	(aloe-)emodin-anthrone-Ac-Hex	Anthraquinone	3	+	255.0663 (100.0; -C8H12O6), 267.0651 (1.7; -C7H12O6), 279.0652 (2.0; -C6H12O6), 297.0770 (7.4; -C6H10O5), 381.0968 (1.4; -C2H6O3), 399.1085 (30.7; -C2H4O2), 413.1633 (1.6; -C23H23O10), 417.1192 (4.0; -C2H2O), 459.1297 (56.2)	OC1C(OC(OC2=CC=CC3=C2C(C4=C(C3)C=C(C=C4O)CO)=O)C(O)C1O)COC(C)=O
164	24.79	449.145	C22H26O10	M-H	-0.3	4.3	torachrysone-Ac-Hex-2	Naphtol	3	7.6 ± 1.0	202.0639 (0.1; -C10H15O7), 215.0352 (0.7; -C10H18O6), 230.0582 (12.5; -C9H15O6), 245.0818 (100.0; -C8H12O6), 269.0811 (0.1; -C6H12O6), 287.0933 (0.1; -C6H10O5), 449.1461 (0.0)	CC1=CC2=CC(OC)=CC(OC3C(O)C(O)C(O)C(COC(C)=O)O3)=C2C(O)=C1C(C)=O
165	25.13	833.23	C42H42O18	M-H	0.4	49.4	(aloe-)emodin-dianthrone-diHex-2	Anthraquinone	3	0.7 ± 0.1	225.0561 (0.8; -C28H32O15), 239.0713 (0.7; -C27H30O15), 254.0585 (35.5; -C27H31O14), 255.0646 (10.0; -C27H30O14), 268.0741 (1.1; -C26H29O14), 297.0776 (1.1; -C25H28O13), 386.1016 (0.5; -C22H23O10), 416.1112 (100.0; -C21H21O9), 507.1081 (0.5; -C12H22O10), 653.1658 (0.9; -C6H12O6), 671.1745 (1.4; -C6H10O5), 815.2210 (0.2; -H2O), 833.2300 (1.8)	CC1=CC2=C(C(C3=C(C=C(O)C=C3O)C2C4C5=C(C(C6=C4C=C(O)C=C6O)=O)C(OC7C(C(C(C(CO)O7)O)O)O)=CC(C)=C5)=O)C(OC8C(C(C(C(CO)O8)O)O)O)=C1
166	25.5	431.098	C21H20O10	M-H	0.8	17.9	(aloe-)emodin-Hex	Anthraquinone	3	+	255.0655 (10.2; -C6H8O6), 269.0453 (100.0; -C6H10O5), 282.0541 (13.5; -C5H9O5), 311.0567 (3.4; -C4H8O4), 431.0964 (4.2)	OCC(O1)C(O)C(O)C(O)C1OC2=CC=CC3=C2C(C4=C(C=C(CO)C=C4O)C3=O)=O
167	25.5	489.14	C24H26O11	M-H	0.4	3.3	Unidentified-43	None	4	1.0 ± 0.1	227.0345 (0.6; -C11H18O7), 242.0585 (4.7; -C10H15O7), 257.0817 (9.1; -C9H12O7), 270.0530 (5.8; -C9H15O6), 285.0766 (100.0; -C8H12O6), 327.0882 (0.3; -C6H10O5), 356.0901 (0.1; -C5H9O4), 489.1408 (0.2)
168	25.67	285.041	C15H10O6	M-H	-0.9	11.6	kaempferol/luteolin	Flavonoid	3	+	211.0412 (0.3; -C2H2O3), 241.0513 (2.0; -CO2), 257.0456 (1.0; -CO), 268.0372 (0.4; -HO), 285.0410 (100.0)	C1=CC(=CC=C1C2=C(C(=O)C3=C(C=C(C=C3O2)O)O)O)O
169	25.86	445.114	C22H22O10	M-H	0.3	21	physcion-Hex	Anthraquinone	3	+	240.0450 (6.6; -C8H13O6), 255.0667 (2.6; -C7H10O6), 283.0611 (100.0; -C6H10O5), 292.0384 (4.8; -C5H13O5), 307.0622 (8.5; -C4H10O5), 445.1169 (1.8)	CC1=CC2=C(C(=C1)OC3C(C(C(C(O3)CO)O)O)O)C(=O)C4=C(C2=O)C=C(C=C4O)OC
170	25.93	607.146	C31H28O13	M-H	1.1	8.5	Unidentified-44	None	4	1.5 ± 0.3	119.0489 (37.6; -C23H20O12), 147.0440 (5.0; -C22H20O11), 163.0394 (100.0; -C22H20O10), 169.0131 (12.9; -C24H22O8), 245.0818 (3.2; -C17H14O9), 295.0459 (16.5; -C18H16O5), 443.0981 (64.4; -C9H8O3), 607.1475 (1.6)
171	25.97	431.135	C22H24O9	M-H	0.1	21.8	physcion-anthrone-Hex	Anthraquinone	3	0.5 ± 0.1	225.0545 (0.2; -C8H14O6), 254.0586 (13.9; -C7H13O5), 269.0819 (100.0; -C6H10O5), 296.0706 (0.3; -C5H11O4), 311.0924 (1.7; -C4H8O4), 416.1105 (1.5; -CH3), 431.1348 (9.2)	CC1=CC2=C(CC3=C(C=C(OC)C=C3O)C2=O)C(OC4C(O)C(O)C(O)C(CO)O4)=C1
172	26.02	919.23	C45H44O21	M-H	1.2	17.6	(aloe-)emodin-dianthrone-malonyl-diHex-4	Anthraquinone	3	1.0 ± 0.0	225.0559 (0.9; -C31H34O18), 238.0636 (0.6; -C30H33O18), 254.0587 (30.9; -C30H33O17), 255.0646 (9.4; -C30H32O17), 267.0671 (1.3; -C29H32O17), 296.0699 (1.2; -C28H31O16), 398.0997 (0.6; -C24H25O13), 416.1113 (15.8; -C24H23O12), 440.1128 (0.6; -C22H23O12), 458.1214 (100.0; -C22H21O11), 509.1233 (1.9; -C15H22O13), 653.1639 (0.4; -C45H43O21), 671.1743 (2.1; -C20H8), 695.1741 (0.4; -C45H43O21), 713.184…	CC1=CC2=C(C(C3=C(C=C(O)C=C3O)C2C4C5=C(C(C6=C4C=C(O)C=C6O)=O)C(OC7C(C(C(C(CO)O7)O)O)O)=CC(C)=C5)=O)C(OC8C(C(C(C(COC(CC(O)=O)=O)O8)O)O)O)=C1
173	26.04	327.218	C18H32O5	M-H	1.1	17	trihydroxy-octadecadienoic-acid	Fatty acid	2b	0.7 ± 0.0	171.0979 (2.6; -C9H17O2), 211.1340 (21.3; -C6H12O2), 221.1185 (5.3; -C5H14O2), 229.1445 (19.1; -C6H10O), 239.1286 (6.9; -C5H12O), 273.1851 (1.6; -H6O3), 291.1953 (8.5; -H4O2), 309.2066 (5.0; -H2O), 327.2173 (100.0)	C(CCCCCCC(O)(O)O)CCCCCC=CC=CC(=O)O
174	26.05	1019.25	C49H48O24	M-H	1.4	16.4	emodin-physcion-dianthrone-di(malonyl-Hex)-1	Anthraquinone	3	1.0 ± 0.0	225.0556 (0.8; -C35H38O21), 239.0709 (0.8; -C34H36O21), 254.0580 (32.8; -C34H37O20), 255.0645 (11.3; -C34H36O20), 268.0735 (1.6; -C33H35O20), 280.0738 (0.5; -C32H35O20), 296.0691 (1.1; -C32H35O19), 398.0998 (0.5; -C28H29O16), 416.1107 (2.8; -C28H27O15), 458.1211 (100.0; -C26H25O14), 523.1395 (0.7; -C18H24O16), 727.2020 (0.7; -C10H12O10)	CC1=CC2=C(C(C3=C(C=C(O)C=C3O)C2C4C5=C(C(C6=C4C=C(OC)C=C6O)=O)C(OC7C(C(C(C(COC(CC(O)=O)=O)O7)O)O)O)=CC(C)=C5)=O)C(OC8C(C(C(C(COC(CC(O)=O)=O)O8)O)O)O)=C1
175	26.63	933.246	C46H46O21	M-H	0.9	14	(aloe-)emodin-physcion-dianthrone-malonyl-diHex-1	Anthraquinone	3	+	225.0556 (0.8; -C32H36O18), 239.0713 (0.7; -C31H34O18), 254.0584 (29.6; -C31H35O17), 255.0648 (11.0; -C31H34O17), 268.0739 (1.9; -C30H33O17), 298.0840 (1.6; -C29H31O16), 398.1004 (0.5; -C25H27O13), 416.1109 (100.0; -C25H25O12), 459.1285 (0.2; -C23H22O11), 523.1382 (1.0; -C15H22O13), 685.1908 (1.0; -C9H12O8), 847.2463 (0.1; -C3H2O3), 889.2551 (0.2; -CO2)	CC1=CC2=C(C(C3=C(C=C(O)C=C3O)C2C4C5=C(C(C6=C4C=C(OC)C=C6O)=O)C(OC7C(C(C(C(CO)O7)O)O)O)=CC(C)=C5)=O)C(OC8C(C(C(C(COC(CC(O)=O)=O)O8)O)O)O)=C1
176	26.72	833.23	C42H42O18	M-H	0.8	2.8	(aloe-)emodin-dianthrone-diHex-3	Anthraquinone	3	9.1 ± 1.2	238.0622 (0.7; -C27H31O15), 254.0585 (26.9; -C27H31O14), 267.0664 (1.4; -C26H30O14), 298.0837 (1.8; -C25H27O13), 386.1004 (0.4; -C22H23O10), 398.1005 (0.6; -C21H23O10), 416.1114 (100.0; -C21H21O9), 508.1205 (0.3; -C19H17O5), 671.1763 (0.8; -C6H10O5), 833.2260 (0.4; -C42H41O18)	CC1=CC2=C(C(C3=C(C=C(O)C=C3O)C2C4C5=C(C(C6=C4C=C(O)C=C6O)=O)C(OC7C(C(C(C(CO)O7)O)O)O)=CC(C)=C5)=O)C(OC8C(C(C(C(CO)O8)O)O)O)=C1
177	26.86	919.23	C45H44O21	M-H	0.5	23.3	(aloe-)emodin-dianthrone-malonyl-diHex-5	Anthraquinone	3	9.3 ± 1.1	225.0557 (0.9; -C31H34O18), 239.0713 (0.9; -C30H32O18), 254.0585 (35.1; -C30H33O17), 267.0668 (1.8; -C29H32O17), 280.0741 (0.6; -C28H31O17), 296.0688 (1.4; -C28H31O16), 320.0332 (0.3; -C27H35O15), 398.1016 (0.6; -C24H25O13), 416.1114 (36.8; -C24H23O12), 440.1109 (0.8; -C22H23O12), 458.1220 (100.0; -C22H21O11), 484.1032 (0.5; -C21H23O10), 509.1229 (0.5; -C15H22O13), 671.1772 (0.5; -C9H12O8), 713.1…	CC1=CC2=C(C(C3=C(C=C(O)C=C3O)C2C4C5=C(C(C6=C4C=C(O)C=C6O)=O)C(OC7C(C(C(C(CO)O7)O)O)O)=CC(C)=C5)=O)C(OC8C(C(C(C(COC(CC(O)=O)=O)O8)O)O)O)=C1
178	27.04	231.066	C13H12O4	M-H	0.1	9.8	aloesone	Chromone	3	+	187.0769 (1.6; -CO2), 231.0662 (100.0)	CC1=CC(=CC2=C1C(=O)C=C(O2)CC(=O)C)O
179	27.37	833.23	C42H42O18	M-H	0.5	16	(aloe-)emodin-dianthrone-diHex-4	Anthraquinone	3	4.2 ± 0.6	225.0558 (0.6; -C28H32O15), 239.0706 (0.7; -C27H30O15), 254.0585 (26.8; -C27H31O14), 267.0660 (1.3; -C26H30O14), 298.0843 (1.3; -C25H27O13), 386.1011 (0.3; -C22H23O10), 398.1006 (0.4; -C21H23O10), 416.1110 (100.0; -C21H21O9), 491.1131 (0.1; -C12H22O11), 508.1142 (0.2; -C12H21O10), 653.1668 (0.1; -C6H12O6), 671.1759 (0.9; -C6H10O5), 833.2299 (0.4)	CC1=CC2=C(C(C3=C(C=C(O)C=C3O)C2C4C5=C(C(C6=C4C=C(O)C=C6O)=O)C(OC7C(C(C(C(CO)O7)O)O)O)=CC(C)=C5)=O)C(OC8C(C(C(C(CO)O8)O)O)O)=C1
180	27.7	919.23	C45H44O21	M-H	0.5	6.7	(aloe-)emodin-dianthrone-malonyl-diHex-6	Anthraquinone	3	6.4 ± 0.4	225.0557 (0.7; -C31H34O18), 238.0632 (0.8; -C30H33O18), 254.0585 (31.4; -C30H33O17), 268.0738 (1.6; -C29H31O17), 278.0581 (0.5; -C28H33O17), 296.0687 (1.3; -C28H31O16), 320.0327 (0.3; -C27H35O15), 325.0725 (0.3; -C27H30O15), 340.0959 (0.2; -C26H27O15), 398.0999 (0.7; -C24H25O13), 416.1114 (35.3; -C24H23O12), 440.1109 (0.7; -C22H23O12), 458.1219 (100.0; -C22H21O11), 484.1010 (0.4; -C21H23O10), 509…	CC1=CC2=C(C(C3=C(C=C(O)C=C3O)C2C4C5=C(C(C6=C4C=C(O)C=C6O)=O)C(OC7C(C(C(C(CO)O7)O)O)O)=CC(C)=C5)=O)C(OC8C(C(C(C(COC(CC(O)=O)=O)O8)O)O)O)=C1
181	27.74	329.233	C18H34O5	M-H	-0.1	24.7	trihydroxy-octadecenoic-acid	Fatty acid	2b	+	193.1232 (1.2; -C6H16O3), 211.1340 (23.5; -C6H14O2), 229.1442 (22.3; -C6H12O), 329.2332 (100.0)	CC(CCCC(C(CCCCCCCCC=CC(=O)O)O)O)O
182	27.81	1005.23	C48H46O24	M-H	1.2	11.8	(aloe-)emodin-dianthrone-di(malonyl-Hex)-2	Anthraquinone	3	8.9 ± 1.5	225.0557 (0.7; -C34H36O21), 238.0633 (0.7; -C33H35O21), 254.0585 (27.1; -C33H35O20), 268.0734 (1.3; -C32H33O20), 278.0589 (0.4; -C31H35O20), 280.0734 (0.4; -C31H33O20), 296.0694 (1.0; -C31H33O19), 398.1006 (0.5; -C27H27O16), 416.1111 (3.2; -C27H25O15), 440.1115 (0.6; -C25H25O15), 458.1217 (100.0; -C25H23O14), 484.1005 (0.3; -C24H25O13), 509.1244 (0.5; -C18H24O16), 713.1862 (0.6; -C10H12O10), 875.…	CC1=CC2=C(C(OC3C(O)C(O)C(O)C(O3)COC(CC(O)=O)=O)=C1)C(C4=C(C2C5C6=C(C(OC7C(O)C(O)C(O)C(O7)COC(CC(O)=O)=O)=CC(C)=C6)C(C8=C5C=C(C=C8O)O)=O)C=C(C=C4O)O)=O
183	27.92	517.135	C25H26O12	M-H	1.4	6	physcion-anthrone-malonyl-Hex	Anthraquinone	3	2.6 ± 0.3	226.0643 (0.9; -C11H15O9), 254.0588 (13.2; -C10H15O8), 269.0820 (100.0; -C9H12O8), 293.0829 (0.4; -C7H12O8), 311.0925 (1.4; -C7H10O7), 413.1245 (0.3; -C3H4O4), 431.1343 (0.9; -C3H2O3), 458.1213 (1.1; -C2H3O2), 473.1447 (2.4; -CO2)	CC1=CC2=C(C(C3=C(C=C(OC)C=C3O)C2)=O)C(OC4C(O)C(O)C(O)C(COC(CC(O)=O)=O)O4)=C1
184	28.01	487.125	C24H24O11	M-H	0.7	4.2	physcion-Ac-Hex	Anthraquinone	3	0.7 ± 0.1	240.0426 (8.1; -C10H15O7), 268.0370 (2.0; -C9H15O6), 279.0662 (3.8; -C7H12O7), 283.0608 (100.0; -C8H12O6), 292.0377 (4.5; -C7H15O6), 297.0749 (1.8; -C7H10O6), 307.0608 (4.0; -C6H12O6), 325.0716 (0.7; -C6H10O5)	CC1=CC2=C(C(C3=C(C=C(OC)C=C3O)C2=O)=O)C(OC4C(O)C(O)C(O)C(COC(C)=O)O4)=C1
185	28.14	919.23	C45H44O21	M-H	0.7	12.4	(aloe-)emodin-dianthrone-malonyl-diHex-7	Anthraquinone	3	8.2 ± 0.7	225.0555 (0.9; -C31H34O18), 239.0701 (0.9; -C30H32O18), 254.0585 (34.1; -C30H33O17), 268.0736 (1.6; -C29H31O17), 278.0584 (0.5; -C28H33O17), 280.0735 (0.5; -C28H31O17), 296.0689 (1.3; -C28H31O16), 320.0324 (0.4; -C27H35O15), 325.0718 (0.3; -C27H30O15), 398.1008 (0.6; -C24H25O13), 416.1114 (31.5; -C24H23O12), 440.1113 (0.7; -C22H23O12), 458.1219 (100.0; -C22H21O11), 484.1005 (0.3; -C21H23O10), 509…	CC1=CC2=C(C(C3=C(C=C(O)C=C3O)C2C4C5=C(C(C6=C4C=C(O)C=C6O)=O)C(OC7C(C(C(C(CO)O7)O)O)O)=CC(C)=C5)=O)C(OC8C(C(C(C(COC(CC(O)=O)=O)O8)O)O)O)=C1
186	28.55	933.246	C46H46O21	M-H	0.1	13.5	(aloe-)emodin-physcion-dianthrone-malonyl-diHex-2	Anthraquinone	3	2.0 ± 0.2	225.0553 (0.7; -C32H36O18), 239.0709 (0.7; -C31H34O18), 254.0587 (28.7; -C31H35O17), 267.0663 (2.2; -C30H34O17), 278.0594 (0.4; -C29H35O17), 298.0844 (1.4; -C29H31O16), 325.0712 (0.3; -C28H32O15), 386.1006 (0.4; -C26H27O13), 398.0998 (0.4; -C25H27O13), 410.0633 (0.3; -C25H31O12), 416.1113 (100.0; -C25H25O12), 458.1211 (0.9; -C23H23O11), 523.1396 (0.9; -C15H22O13), 685.1919 (0.9; -C9H12O8), 727.20…	CC1=CC2=C(C(C3=C(C=C(O)C=C3O)C2C4C5=C(C(C6=C4C=C(OC)C=C6O)=O)C(OC7C(C(C(C(CO)O7)O)O)O)=CC(C)=C5)=O)C(OC8C(C(C(C(COC(CC(O)=O)=O)O8)O)O)O)=C1
187	28.7	1005.23	C48H46O24	M-H	1.5	14.2	(aloe-)emodin-dianthrone-di(malonyl-Hex)-3	Anthraquinone	3	5.3 ± 0.6	225.0559 (0.7; -C34H36O21), 238.0637 (0.8; -C33H35O21), 254.0585 (27.6; -C33H35O20), 267.0663 (1.2; -C32H34O20), 278.0595 (0.5; -C31H35O20), 296.0686 (0.9; -C31H33O19), 398.0998 (0.5; -C27H27O16), 416.1114 (3.3; -C27H25O15), 440.1116 (0.6; -C25H25O15), 458.1218 (100.0; -C25H23O14), 484.0992 (0.2; -C24H25O13), 509.1219 (0.5; -C18H24O16), 551.1422 (0.1; -C23H18O10), 671.1720 (0.1; -C5H18O16), 695.1…	CC1=CC2=C(C(OC3C(O)C(O)C(O)C(O3)COC(CC(O)=O)=O)=C1)C(C4=C(C2C5C6=C(C(OC7C(O)C(O)C(O)C(O7)COC(CC(O)=O)=O)=CC(C)=C6)C(C8=C5C=C(C=C8O)O)=O)C=C(C=C4O)O)=O
188	28.78	671.177	C36H32O13	M-H	-1.2	38.6	(aloe-)emodin-dianthrone-Hex-1	Anthraquinone	3	+	254.0587 (100.0; -C21H21O9), 416.1115 (83.7; -C15H11O4)	OCC(O1)C(O)C(O)C(O)C1OC2=CC=CC3=C2C(C4=C(C=C(CO)C=C4O)C3C5C6=C(C(C7=C5C=C(CO)C=C7O)=O)C(O)=CC=C6)=O
189	29.07	671.177	C36H32O13	M-H	-0.4	36.3	(aloe-)emodin-dianthrone-Hex-2	Anthraquinone	3	+	254.0587 (100.0; -C21H21O9), 279.2340 (1.0; -C18O11), 296.0637 (0.6; -C12H23O13), 416.1114 (69.5; -C15H11O4), 508.1187 (0.8; -C6H11O5), 671.1747 (1.1; -C36H31O13)	OCC(O1)C(O)C(O)C(O)C1OC2=CC=CC3=C2C(C4=C(C=C(CO)C=C4O)C3C5C6=C(C(C7=C5C=C(CO)C=C7O)=O)C(O)=CC=C6)=O
190	29.11	1019.25	C49H48O24	M-H	0.3	27.7	emodin-physcion-dianthrone-di(malonyl-Hex)-2	Anthraquinone	3	1.9 ± 0.3	225.0562 (0.9; -C35H38O21), 238.0641 (0.8; -C34H37O21), 254.0586 (34.4; -C34H37O20), 267.0665 (1.6; -C33H36O20), 280.0743 (0.6; -C32H35O20), 296.0695 (1.2; -C32H35O19), 398.1008 (0.5; -C28H29O16), 416.1114 (3.3; -C28H27O15), 441.1188 (0.4; -C26H26O15), 458.1218 (100.0; -C26H25O14), 523.1392 (0.9; -C18H24O16), 685.1946 (0.1; -C12H14O11), 727.2025 (0.9; -C10H12O10), 889.2538 (0.2; -C49H47O24), 931.…	CC1=CC2=C(C(C3=C(C=C(O)C=C3O)C2C4C5=C(C(C6=C4C=C(OC)C=C6O)=O)C(OC7C(C(C(C(COC(CC(O)=O)=O)O7)O)O)O)=CC(C)=C5)=O)C(OC8C(C(C(C(COC(CC(O)=O)=O)O8)O)O)O)=C1
191	29.11	429.083	C21H18O10	M-H	0.4	14.4	Unidentified-45	None	4	1.3 ± 0.2	135.0294 (3.0; -C17H10O5), 255.0660 (9.8; -C6H6O6), 267.0666 (16.2; -C5H6O6), 293.0453 (100.0; -C4H8O5), 321.0404 (32.1; -C3H8O4), 351.0511 (21.8; -C2H6O3), 367.0814 (6.9; -CH2O3), 383.0766 (22.2; -CH2O2), 411.0740 (11.0; -H2O)
192	29.25	255.066	C15H12O4	M-H	-1.1	10.3	(aloe-)emodin anthrone-1	Anthraquinone	3	+	213.0564 (3.9; -C2H2O), 255.0668 (100.0)	CC1=CC(CC(C=C(O)C=C2O)=C2C3=O)=C3C(O)=C1
193	29.34	933.246	C46H46O21	M-H	-0.5	6.8	(aloe-)emodin-physcion-dianthrone-malonyl-diHex-3	Anthraquinone	3	1.4 ± 0.1	225.0558 (0.5; -C32H36O18), 239.0711 (0.8; -C31H34O18), 254.0588 (28.5; -C31H35O17), 268.0737 (1.6; -C30H33O17), 278.0587 (0.4; -C29H35O17), 298.0842 (1.5; -C29H31O16), 386.1000 (0.4; -C26H27O13), 398.1017 (0.4; -C25H27O13), 416.1115 (100.0; -C25H25O12), 458.1218 (0.3; -C23H23O11), 523.1397 (1.4; -C15H22O13), 685.1923 (1.2; -C9H12O8), 727.2032 (0.5; -C7H10O7), 847.2445 (0.1; -C3H2O3), 889.2552 (0…	CC1=CC2=C(C(C3=C(C=C(O)C=C3O)C2C4C5=C(C(C6=C4C=C(OC)C=C6O)=O)C(OC7C(C(C(C(CO)O7)O)O)O)=CC(C)=C5)=O)C(OC8C(C(C(C(COC(CC(O)=O)=O)O8)O)O)O)=C1
194	29.64	671.177	C36H32O13	M-H	-0.5	17.9	(aloe-)emodin-dianthrone-Hex-3	Anthraquinone	3	2.2 ± 0.2	225.0562 (1.0; -C22H22O10), 239.0716 (0.8; -C21H20O10), 254.0589 (50.0; -C21H21O9), 267.0671 (1.5; -C20H20O9), 279.2327 (1.0; -C18O11), 297.0767 (1.6; -C19H18O8), 386.1003 (0.6; -C16H13O5), 409.2392 (0.3; -C36H31O13), 416.1116 (100.0; -C15H11O4), 491.1138 (0.6; -C6H12O6), 508.1169 (1.2; -C6H11O5)	OCC(O1)C(O)C(O)C(O)C1OC2=CC=CC3=C2C(C4=C(C=C(CO)C=C4O)C3C5C6=C(C(C7=C5C=C(CO)C=C7O)=O)C(O)=CC=C6)=O
195	29.68	757.177	C39H34O16	M-H	1.1	27.2	emodin-dianthrone-malonyl-Hex-1	Anthraquinone	3	1.4 ± 0.1	225.0552 (0.7; -C25H24O13), 239.0711 (1.0; -C24H22O13), 254.0586 (32.9; -C24H23O12), 267.0667 (1.6; -C23H22O12), 280.0732 (0.5; -C22H21O12), 296.0693 (1.2; -C22H21O11), 309.0784 (0.2; -C21H20O11), 340.0949 (0.3; -C20H17O10), 398.1015 (0.6; -C18H15O8), 416.1120 (2.4; -C18H13O7), 440.1113 (0.5; -C16H13O7), 458.1222 (100.0; -C16H11O6), 509.1238 (0.9; -C9H12O8), 671.1774 (0.2; -C3H2O3), 713.1882 (0.6…	CC1=CC2=C(C(C3=C(C=C(O)C=C3O)C2C4C5=C(C(C6=C4C=C(O)C=C6O)=O)C(O)=CC(C)=C5)=O)C(OC7C(C(C(C(COC(CC(O)=O)=O)O7)O)O)O)=C1
196	29.74	671.177	C36H32O13	M-H	-0.3	10.9	(aloe-)emodin-dianthrone-Hex-4	Anthraquinone	3	2.2 ± 0.2	225.0562 (1.0; -C22H22O10), 239.0716 (0.8; -C21H20O10), 254.0589 (50.0; -C21H21O9), 267.0671 (1.5; -C20H20O9), 279.2327 (1.0; -C18O11), 297.0767 (1.6; -C19H18O8), 386.1003 (0.6; -C16H13O5), 409.2392 (0.3; -C36H31O13), 416.1116 (100.0; -C15H11O4), 491.1138 (0.6; -C6H12O6), 508.1169 (1.2; -C6H11O5)	OCC(O1)C(O)C(O)C(O)C1OC2=CC=CC3=C2C(C4=C(C=C(CO)C=C4O)C3C5C6=C(C(C7=C5C=C(CO)C=C7O)=O)C(O)=CC=C6)=O
197	29.75	933.246	C46H46O21	M-H	-0.5	14.6	(aloe-)emodin-physcion-dianthrone-malonyl-diHex-4	Anthraquinone	3	4.5 ± 0.3	225.0562 (0.7; -C32H36O18), 238.0649 (0.6; -C31H35O18), 254.0590 (28.7; -C31H35O17), 268.0744 (1.8; -C30H33O17), 278.0585 (0.4; -C29H35O17), 298.0849 (1.4; -C29H31O16), 386.1026 (0.4; -C26H27O13), 398.1007 (0.5; -C25H27O13), 416.1117 (100.0; -C25H25O12), 458.1211 (0.2; -C23H23O11), 523.1390 (0.9; -C15H22O13), 685.1914 (0.9; -C9H12O8), 727.2021 (0.4; -C7H10O7), 889.2556 (0.3; -CO2)	CC1=CC2=C(C(C3=C(C=C(O)C=C3O)C2C4C5=C(C(C6=C4C=C(OC)C=C6O)=O)C(OC7C(C(C(C(CO)O7)O)O)O)=CC(C)=C5)=O)C(OC8C(C(C(C(COC(CC(O)=O)=O)O8)O)O)O)=C1
198	29.78	1033.26	C50H50O24	M-H	-0.6	56.1	physcion-dianthrone-di(malonyl-Hex)	Anthraquinone	3	+	225.0562 (4.8; -C36H40O21), 254.0596 (3.1; -C35H39O20), 268.0746 (100.0; -C34H37O20), 282.0912 (6.1; -C33H35O20), 537.1553 (10.4; -C18H24O16), 741.2185 (20.4; -C10H12O10)	CC1=CC2=C(C(C3=C(C=C(OC)C=C3O)C2C4C5=C(C(C6=C4C=C(OC)C=C6OC7C(C(C(C(COC(CC(O)=O)=O)O7)O)O)O)=O)C(O)=CC(C)=C5)=O)C(OC8C(C(C(C(COC(CC(O)=O)=O)O8)O)O)O)=C1
199	29.85	1019.25	C49H48O24	M-H	0.1	27.3	emodin-physcion-dianthrone-di(malonyl-Hex)-3	Anthraquinone	3	1.1 ± 0.2	225.0565 (0.9; -C35H38O21), 239.0714 (0.8; -C34H36O21), 254.0588 (33.4; -C34H37O20), 267.0670 (1.6; -C33H36O20), 296.0694 (1.3; -C32H35O19), 398.1012 (0.7; -C28H29O16), 416.1116 (2.8; -C28H27O15), 440.1113 (0.4; -C26H27O15), 458.1220 (100.0; -C26H25O14), 523.1395 (0.7; -C18H24O16), 685.1882 (0.1; -C5H18O16), 727.2031 (0.7; -C10H12O10), 889.2572 (0.1; -C4H2O5), 931.2674 (0.1; -C2O4)	CC1=CC2=C(C(C3=C(C=C(O)C=C3O)C2C4C5=C(C(C6=C4C=C(OC)C=C6O)=O)C(OC7C(C(C(C(COC(CC(O)=O)=O)O7)O)O)O)=CC(C)=C5)=O)C(OC8C(C(C(C(COC(CC(O)=O)=O)O8)O)O)O)=C1
200	29.93	757.177	C39H34O16	M-H	0.3	8.5	emodin-dianthrone-malonyl-Hex-2	Anthraquinone	3	3.1 ± 0.2	225.0551 (0.8; -C25H24O13), 238.0642 (0.9; -C24H23O13), 254.0586 (34.1; -C24H23O12), 268.0736 (1.7; -C23H21O12), 280.0748 (0.6; -C22H21O12), 296.0698 (1.3; -C22H21O11), 398.1012 (0.8; -C18H15O8), 416.1112 (2.3; -C18H13O7), 440.1117 (0.5; -C16H13O7), 458.1219 (100.0; -C16H11O6), 509.1231 (1.0; -C9H12O8), 671.1850 (0.2; -C39H33O16), 713.1870 (0.6; -CO2)	CC1=CC2=C(C(C3=C(C=C(O)C=C3O)C2C4C5=C(C(C6=C4C=C(O)C=C6O)=O)C(O)=CC(C)=C5)=O)C(OC7C(C(C(C(COC(CC(O)=O)=O)O7)O)O)O)=C1
201	30.14	751.134	C36H32O16S	M-H	-0.4	43.6	(aloe-)emodin-dianthrone-Hex-sulfate	Anthraquinone	3	+	254.0593 (8.9; -C21H21O12S), 268.0739 (0.6; -C20H19O12S), 416.1113 (100.0; -C15H11O7S), 496.0689 (6.2; -C36H31O16S)	OCC1OC(OC2=CC=CC3=C2C(C4=C(C3C5C6=C(C(O)=CC=C6)C(C7=C5C=C(C=C7O)CO)=O)C=C(C=C4O)CO)=O)C(OS(=O)(O)=O)C(O)C1O
202	30.38	771.193	C40H36O16	M-H	0.4	12.9	emodin-physcion-dianthrone-malonyl-Hex-1	Anthraquinone	3	+	226.0616 (0.3; -C26H25O13), 254.0580 (100.0; -C25H25O12), 268.0740 (1.0; -C24H23O12), 416.1122 (0.7; -C19H15O7), 440.1127 (0.6; -C17H15O7), 523.1395 (3.3; -C9H12O8), 685.1910 (0.6; -C3H2O3), 727.1995 (0.7; -C40H35O16)	CC1=CC2=C(C(OC3C(O)C(O)C(O)C(O3)COC(CC(O)=O)=O)=C1)C(C4=C(C2C5C6=C(C(O)=CC(C)=C6)C(C7=C5C=C(C=C7O)OC)=O)C=C(C=C4O)O)=O
203	30.44	757.177	C39H34O16	M-H	-0.2	8.1	emodin-dianthrone-malonyl-Hex-3	Anthraquinone	3	2.4 ± 0.2	225.0558 (0.8; -C25H24O13), 238.0642 (0.8; -C24H23O13), 254.0586 (33.8; -C24H23O12), 267.0663 (1.5; -C23H22O12), 280.0734 (0.6; -C22H21O12), 297.0775 (1.0; -C22H20O11), 398.1020 (0.5; -C18H15O8), 416.1110 (2.3; -C18H13O7), 440.1112 (0.4; -C16H13O7), 458.1215 (100.0; -C16H11O6), 509.1228 (0.9; -C9H12O8), 671.1779 (0.2; -C3H2O3), 713.1865 (0.5; -CO2)	CC1=CC2=C(C(C3=C(C=C(O)C=C3O)C2C4C5=C(C(C6=C4C=C(O)C=C6O)=O)C(O)=CC(C)=C5)=O)C(OC7C(C(C(C(COC(CC(O)=O)=O)O7)O)O)O)=C1
204	30.45	671.177	C36H32O13	M-H	-0.1	35.1	(aloe-)emodin-dianthrone-Hex-5	Anthraquinone	3	1.6 ± 0.2	225.0558 (0.5; -C22H22O10), 239.0712 (0.9; -C21H20O10), 254.0586 (52.8; -C21H21O9), 268.0740 (1.5; -C20H19O9), 279.2324 (1.5; -C18O11), 298.0845 (1.9; -C19H17O8), 398.0991 (0.6; -C15H13O5), 416.1113 (100.0; -C15H11O4), 508.1177 (1.0; -C9H10O3)	OCC(O1)C(O)C(O)C(O)C1OC2=CC=CC3=C2C(C4=C(C=C(CO)C=C4O)C3C5C6=C(C(C7=C5C=C(CO)C=C7O)=O)C(O)=CC=C6)=O
205	30.56	671.177	C36H32O13	M-H	0.2	7.1	emodin-dianthrone-Hex	Anthraquinone	3	1.2 ± 0.0	225.0552 (0.5; -C22H22O10), 238.0625 (0.7; -C21H21O10), 254.0585 (57.2; -C21H21O9), 267.0651 (2.1; -C20H20O9), 281.2456 (0.6; -C36H31O13), 298.0835 (2.2; -C19H17O8), 325.0716 (0.5; -C18H18O7), 370.1079 (0.3; -C16H13O6), 386.1013 (0.5; -C16H13O5), 399.1064 (0.6; -C15H12O5), 409.2370 (0.3; -C36H31O13), 416.1114 (100.0; -C15H11O4), 490.1055 (0.5; -C6H13O6), 508.1204 (1.5; -C13H7), 653.1670 (0.4; -H2…	OCC1OC(OC2=CC(C)=CC3=C2C(C4=C(C3C5C6=C(C(O)=CC(O)=C6)C(C7=C5C=C(C=C7O)C)=O)C=C(C=C4O)O)=O)C(O)C(O)C1O
206	30.64	757.177	C39H34O16	M-H	0	14.2	emodin-dianthrone-malonyl-Hex-4	Anthraquinone	3	2.7 ± 0.3	225.0554 (0.7; -C25H24O13), 238.0635 (0.7; -C24H23O13), 254.0588 (31.9; -C24H23O12), 268.0737 (1.4; -C23H21O12), 280.0737 (0.6; -C22H21O12), 296.0696 (1.1; -C22H21O11), 398.1007 (0.7; -C18H15O8), 416.1119 (2.2; -C18H13O7), 440.1113 (0.4; -C16H13O7), 458.1219 (100.0; -C16H11O6), 491.1131 (0.2; -C9H14O9), 509.1235 (0.9; -C9H12O8), 671.1796 (0.2; -C3H2O3), 695.1746 (0.1; -CH2O3), 713.1875 (0.6; -CO2…	CC1=CC2=C(C(C3=C(C=C(O)C=C3O)C2C4C5=C(C(C6=C4C=C(O)C=C6O)=O)C(O)=CC(C)=C5)=O)C(OC7C(C(C(C(COC(CC(O)=O)=O)O7)O)O)O)=C1
207	30.71	771.193	C40H36O16	M-H	-0.2	11.7	(aloe-)emodin-physcion-dianthrone-malonyl-Hex	Anthraquinone	3	+	226.0636 (0.8; -C26H25O13), 254.0588 (100.0; -C25H25O12), 268.0739 (1.9; -C24H23O12), 508.1168 (0.4; -C10H15O8), 523.1396 (4.6; -C9H12O8), 685.1912 (1.0; -C3H2O3), 727.2014 (1.2; -CO2)	CC1=CC2=C(C(OC3C(O)C(O)C(O)C(O3)COC(CC(O)=O)=O)=C1)C(C4=C(C2C5C6=C(C(O)=CC(C)=C6)C(C7=C5C=C(C=C7O)OC)=O)C=C(C=C4O)O)=O
208	30.76	245.082	C14H14O4	M-H	0.1	10.8	torachrysone	Naphtol	3	+	215.0357 (1.7; -C2H6), 230.0587 (49.4; -CH3), 245.0821 (100.0)	CC1=CC2=CC(=CC(=C2C(=C1C(=O)C)O)O)OC
209	30.85	255.066	C15H12O4	M-H	0.9	1.4	(aloe-)emodin-anthrone-2	Anthraquinone	3	5.7 ± 1.0	187.0766 (0.1; -C3O2), 211.0761 (0.9; -CO2), 227.0715 (0.1; -CO), 255.0661 (100.0)	CC1=CC(CC(C=C(O)C=C2O)=C2C3=O)=C3C(O)=C1
210	31.03	771.193	C40H36O16	M-H	0.2	20.6	emodin-physcion-dianthrone-malonyl-Hex-2	Anthraquinone	3	+	225.0556 (0.8; -C26H26O13), 238.0642 (0.5; -C25H25O13), 254.0587 (100.0; -C25H25O12), 268.0733 (1.9; -C24H23O12), 280.0744 (0.5; -C23H23O12), 297.0770 (0.6; -C23H22O11), 416.1118 (1.4; -C19H15O7), 458.1219 (37.9; -C17H13O6), 491.1144 (0.3; -C10H16O9), 523.1390 (4.5; -C9H12O8), 685.1942 (0.8; -C3H2O3), 727.2029 (0.8; -CO2)	CC1=CC2=C(C(OC3C(O)C(O)C(O)C(O3)COC(CC(O)=O)=O)=C1)C(C4=C(C2C5C6=C(C(O)=CC(C)=C6)C(C7=C5C=C(C=C7O)OC)=O)C=C(C=C4O)O)=O
211	31.11	269.046	C15H10O5	M-H	0.9	3.1	emodin	Anthraquinone	1	5.5 ± 0.9	197.0614 (0.1; -C2O3), 225.0558 (1.9; -CO2), 241.0511 (0.7; -CO), 269.0458 (100.0)	CC1=CC2=C(C(=C1)O)C(=O)C3=C(C2=O)C=C(C=C3O)O
212	31.28	685.193	C37H34O13	M-H	-0.3	38.6	(aloe-)emodin-physcion-dianthrone-Hex	Anthraquinone	3	+	239.0701 (1.0; -C22H22O10), 254.0587 (37.0; -C22H23O9), 268.0738 (2.9; -C21H21O9), 298.0855 (1.9; -C20H19O8), 386.1020 (1.0; -C17H15O5), 416.1113 (100.0; -C16H13O4)	CC1=CC2=C(C(C3=C(C=C(O)C=C3O)C2C4C5=C(C(C6=C4C=C(OC)C=C6O)=O)C(O)=CC(C)=C5)=O)C(OC7C(C(C(C(CO)O7)O)O)O)=C1
213	31.55	721.365	C33H56O14	M+HCOOH-H	0	56.6	18:3-DGMG-1	Lipid	2b	+	277.2173 (100.0; -C16H28O14), 397.1351 (22.0; -C19H32O4), 415.1462 (13.0; -C19H30O3)	CCC=CCC=CCC=CCCCCCCCC(=O)OCC(COC1C(C(C(C(O1)COC2C(C(C(C(O2)CO)O)O)O)O)O)O)O
214	31.6	673.359	C36H52O9	M+HCOOH-H	-2.2	55.7	Unidentified-46	None	4	+	198.1251 (100.0; -C26H35O8), 255.2330 (70.9; -C21H22O9), 627.3533 (13.4; -CH2O2)
215	31.72	721.365	C33H56O14	M+HCOOH-H	0.3	11.1	18:3-DGMG-2	Lipid	3	0.5 ± 0.1	179.0561 (1.5; -C28H46O10), 221.0662 (1.4; -C26H44O9), 235.0820 (5.8; -C25H42O9), 245.0673 (0.9; -C24H44O9), 253.0926 (1.7; -C25H40O8), 263.0782 (1.6; -C24H42O8), 277.2169 (100.0; -C16H28O14), 287.0777 (1.0; -C22H42O8), 305.0884 (1.3; -C22H40O7), 323.0992 (0.6; -C22H38O6), 361.1131 (0.7; -C19H36O6), 379.1247 (0.7; -C19H34O5), 397.1350 (19.0; -C19H32O4), 415.1456 (10.3; -C19H30O3)	CCC=CCC=CCC=CCCCCCCCC(=O)OCC(COC1C(C(C(C(O1)COC2C(C(C(C(O2)CO)O)O)O)O)O)O)O
216	31.78	509.124	C30H22O8	M-H	0.5	6.8	emodin-dianthrone-1	Anthraquinone	3	0.9 ± 0.2	227.2010 (0.7; -C30H21O8), 254.0588 (100.0; -C15H11O4), 279.2353 (0.6; -C30H21O8), 421.4051 (0.6; -C30H21O8), 491.1142 (0.6; -H2O)	CC1=CC2=C(C(C3=C(C=C(O)C=C3O)C2C4C5=C(C(C6=C4C=C(O)C=C6O)=O)C(O)=CC(C)=C5)=O)C(O)=C1
217	31.84	562.315	C26H48NO7P	M+HCOOH-H	0.7	18.7	18:3-LPC	Phospholipid	2b	0.5 ± 0.1	224.0692 (9.1; -C20H34O4), 242.0796 (2.1; -C20H32O3), 277.2168 (100.0; -C9H20NO7P), 502.2938 (13.3; -C2H4O2)	CCC=CCC=CCC=CCCCCCCCC(=O)OCC(COP(=O)([O-])OCC[N+](C)(C)C)O
218	31.84	474.263	C23H42NO7P	M-H	0.5	24.3	18:3-LPE	Phospholipid	2b	+	196.0379 (5.9; -C18H30O2), 214.0470 (1.5; -C18H28O), 277.2169 (100.0; -C5H12NO5P), 474.2628 (2.7)	CCCCCC=CCC=CCC=CCCCCC(=O)OCC(COP(=O)(O)OCCN)O
219	31.98	647.328	C30H50O12	M+HCOOH-H	0.3	2.2	18:3-Hex-Hex	Lipid	3	1.8 ± 0.4	161.0444 (1.0; -C25H42O9), 179.0564 (4.3; -C25H40O8), 277.2173 (100.0; -C13H22O12), 291.2333 (5.0; -C12H20O12), 301.2175 (1.2; -C11H22O12), 319.2274 (2.2; -C11H20O11), 323.0991 (2.9; -C19H32O4), 341.1092 (18.4; -C19H30O3)	OC(C(C(C(O1)OCC2C(C(C(C(O2)O)O)O)O)O)O)C1COC(CCCCCCC/C=C\C/C=C\C/C=C\CC)=O
220	32.03	509.124	C30H22O8	M-H	0	7.5	emodin-dianthrone-2	Anthraquinone	3	0.3 ± 0.1	225.0555 (0.2; -C16H12O5), 254.0585 (100.0; -C15H11O4), 281.2493 (0.2; -C30H21O8), 465.1284 (0.2; -C30H21O8), 491.1117 (0.4; -H2O)	CC1=CC2=C(C(C3=C(C=C(O)C=C3O)C2C4C5=C(C(C6=C4C=C(O)C=C6O)=O)C(O)=CC(C)=C5)=O)C(O)=C1
221	32.05	593.273	C27H47O12P	M-H	-0.2	35.8	18:3-LPI-1	Phospholipid	2b	0.3 ± 0.1	152.9947 (11.0; -C24H40O7), 223.0010 (5.5; -C21H38O5), 241.0119 (27.1; -C21H36O4), 254.0596 (2.5; -C12H36O8P), 259.0227 (4.8; -C21H34O3), 277.2175 (100.0; -C9H17O10P), 315.0486 (34.8; -C18H30O2), 333.0606 (5.1; -C18H28O), 593.2722 (23.5)	CCC=CCC=CCC=CCCCCCCCC(=O)OCC(COP(=O)(O)OC1C(C(C(C(C1O)O)O)O)O)O
222	32.14	527.286	C26H42O8	M+HCOOH-H	0.3	37.5	Unidentified-47	None	4	+	231.0499 (1.9; -C18H32O3), 241.2162 (5.4; -C12H14O8), 249.0619 (17.9; -C18H30O2), 267.0729 (4.3; -C18H28O), 277.2176 (100.0; -C9H14O8), 467.2654 (1.4; -C2H4O2), 527.2866 (14.5)
223	32.18	564.331	C26H50NO7P	M+HCOOH-H	0.2	9.9	18:2-LPC-1	Phospholipid	2b	+	224.0693 (3.7; -C20H36O4), 242.0790 (2.5; -C20H34O3), 279.2326 (100.0; -C9H20NO7P), 504.3090 (6.3; -C2H4O2)	CCCCCC=CCC=CCCCCCCCC(=O)OCC(COP(=O)([O-])OCC[N+](C)(C)C)O
224	32.18	559.312	C27H46O9	M+HCOOH-H	0.5	10.5	18:3-MGMG	Lipid	2b	+	235.0823 (0.5; -C19H32O4), 253.0932 (7.0; -C19H30O3), 277.2170 (100.0; -C10H18O9)	CCC=CCC=CCC=CCCCCCCCC(=O)OCC(COC1C(C(C(C(O1)CO)O)O)O)O
225	32.19	723.381	C33H58O14	M+HCOOH-H	-0.8	16.4	18:2-DGMG	Lipid	2b	+	179.0563 (1.4; -C28H48O10), 221.0670 (1.5; -C26H46O9), 235.0824 (5.8; -C25H44O9), 253.0929 (1.4; -C25H42O8), 263.0764 (1.9; -C24H44O8), 279.2331 (100.0; -C16H28O14), 305.0874 (1.2; -C22H42O7), 379.1255 (0.8; -C19H36O5), 397.1359 (23.6; -C19H34O4), 415.1465 (12.1; -C19H32O3)	CCCCCC=CCC=CCCCCCCCC(=O)OCC(COC1C(C(C(C(O1)COC2C(C(C(C(O2)CO)O)O)O)O)O)O)O
226	32.19	476.278	C23H44NO7P	M-H	0.1	4.1	18:2-LPE-1	Phospholipid	2b	+	196.0374 (0.9; -C18H32O2), 214.0492 (1.5; -C18H30O), 279.2330 (100.0; -C5H12NO5P), 476.2774 (0.6)	CCCCCC=CCC=CCCCCCCCC(=O)OC(CO)COP(=O)(O)OCCN
227	32.25	291.066	C18H12O4	M-H	-0.7	12.8	Unidentified-48	None	4	+	221.1553 (0.2; -C18H11O4), 236.1039 (0.3; -C18H11O4), 247.0777 (0.5; -CO2), 291.0665 (100.0)
228	32.26	485.276	C24H40O7	M+HCOOH-H	-0.1	5.2	18:3-Hex	Lipid	3	0.6 ± 0.1	263.2387 (5.6; -C7H10O8), 273.2220 (16.9; -C6H12O8), 277.2172 (100.0; -C7H12O7), 291.2335 (76.2; -C6H10O7), 301.2174 (7.2; -C5H12O7), 319.2281 (21.3; -C5H10O6), 331.2291 (4.7; -C4H10O6), 349.2377 (3.2; -C4H8O5), 373.2380 (1.5; -C2H8O5)	OC(C(C(C(O1)O)O)O)C1COC(CCCCCCC/C=C\C/C=C\C/C=C\CC)=O
229	32.29	564.331	C26H50NO7P	M+HCOOH-H	0.5	5.9	18:2-LPC-2	Phospholipid	2b	1.9 ± 0.2	224.0694 (8.0; -C20H36O4), 242.0796 (2.2; -C20H34O3), 279.2328 (100.0; -C9H20NO7P), 504.3095 (14.0; -C2H4O2)	CCCCCC=CCC=CCCCCCCCC(=O)OCC(COP(=O)([O-])OCC[N+](C)(C)C)O
230	32.33	476.278	C23H44NO7P	M-H	0.3	15.5	18:2-LPE-2	Phospholipid	2b	1.3 ± 0.1	196.0382 (5.7; -C18H32O2), 214.0488 (1.4; -C18H30O), 279.2327 (100.0; -C5H12NO5P), 476.2777 (3.6)	CCCCCC=CCC=CCCCCCCCC(=O)OC(CO)COP(=O)(O)OCCN
231	32.44	649.344	C30H52O12	M+HCOOH-H	0.5	23.8	18:2-Hex-Hex	Lipid	3	0.4 ± 0.0	179.0565 (4.5; -C25H42O8), 279.2329 (100.0; -C13H22O12), 293.2485 (7.9; -C12H20O12), 303.2339 (1.2; -C11H22O12), 321.2437 (2.4; -C11H20O11), 323.0989 (3.3; -C19H34O4), 341.1094 (19.3; -C19H32O3)	OC(C(C(C(O1)OCC2C(C(C(C(O2)O)O)O)O)O)O)C1COC(CCCCCCC/C=C\C/C=C\CCCCC)=O
232	32.49	431.22	C21H37O7P	M-H	0.4	27.4	18:3-LPA-1	Phospholipid	2b	+	152.9948 (100.0; -C18H30O2), 171.0062 (9.5; -C18H28O), 277.2175 (34.9; -C3H7O5P), 431.2203 (20.6)	CCC=CCC=CCC=CCCCCCCCC(=O)OCC(COP(=O)(O)O)O
233	32.49	593.273	C27H47O12P	M-H	0.1	17.3	18:3-LPI-2	Phospholipid	2b	+	152.9949 (6.0; -C24H40O7), 223.0016 (1.4; -C21H38O5), 241.0123 (43.0; -C21H36O4), 259.0225 (1.9; -C21H34O3), 277.2175 (100.0; -C9H17O10P), 315.0490 (35.3; -C18H30O2), 333.0606 (1.5; -C18H28O), 413.2102 (8.2; -C6H12O6), 431.2219 (2.9; -C6H10O5), 593.2733 (47.4)	CCC=CCC=CCC=CCCCCCCCC(=O)OCC(COP(=O)(O)OC1C(C(C(C(C1O)O)O)O)O)O
234	32.54	699.381	C31H58O14	M+HCOOH-H	0.1	11.6	16:0-DGMG	Lipid	2b	+	235.0819 (8.0; -C23H44O9), 255.2328 (100.0; -C16H28O14), 281.2484 (89.8; -C14H26O14), 397.1356 (32.4; -C17H34O4), 415.1455 (15.9; -C17H32O3)	OC(C(C(C(O1)COC2C(C(C(C(O2)CO)O)O)O)O)O)C1OCC(O)(COC(CCCCCCCCCCCCCCC)=O)[H]
235	32.54	452.278	C21H44NO7P	M-H	-0.3	8.2	16:0-LPE-1	Phospholipid	2b	+	140.0110 (0.3; -C15H39NO3P), 196.0359 (0.9; -C12H35NO2P), 214.0485 (2.1; -C16H30O), 255.2332 (100.0; -C5H12NO5P)	CCCCCCCCCCCCCCCC(=O)OC(CO)COP(=O)(O)OCCN
236	32.54	540.331	C25H52NO9P	M-H	0.5	7.1	18:0-PS(2-OMe)-1	Phospholipid	3	+	224.0694 (1.4; -C18H36O4), 242.0788 (2.7; -C18H34O3), 255.2331 (100.0; -C9H20NO7P), 480.3086 (5.0; -C2H4O2)	CCCCCCCCCCCCCCCCC(COCC(COP(=O)(O)OCC(C(=O)O)N)O)OC
237	32.57	523.14	C31H24O8	M-H	-0.2	5.5	(aloe-)emodin-physcion-dianthrone	Anthraquinone	3	+	254.0583 (100.0; -C16H13O4)	CC1=CC2=C(C(=C1)O)C(=O)C3=C(C2C4C5=C(C(=CC(=C5)C)O)C(=O)C6=C4C=C(C=C6O)OC)C=C(C=C3O)O
238	32.57	297.153	C16H26O3S	M-H	-1	54.9	Unidentified-49	None	4	+	184.0177 (1.7; -CH21O5), 297.1530 (100.0)
239	32.57	529.302	C27H46O10	M-H	-0.9	32.7	Unidentified-50	None	4	+	231.0509 (1.8; -C18H34O3), 249.0613 (15.5; -C18H32O2), 267.0737 (2.3; -C18H30O), 279.2328 (100.0; -C9H14O8), 469.2772 (1.8; -C2H4O2), 511.2921 (1.5; -H2O), 529.3013 (14.8)
240	32.66	431.22	C21H37O7P	M-H	0.4	17.3	18:3-LPA-2	Phospholipid	2b	1.2 ± 0.2	152.9948 (100.0; -C18H30O2), 171.0059 (8.6; -C18H28O), 277.2176 (38.8; -C3H7O5P), 431.2202 (25.6)	CCC=CCC=CCC=CCCCCCCCC(=O)OCC(COP(=O)(O)O)O
241	32.71	452.278	C21H44NO7P	M-H	0.3	3.8	16:0-LPE-2	Phospholipid	2b	0.9 ± 0.2	196.0379 (6.2; -C16H32O2), 214.0479 (1.4; -C16H30O), 255.2328 (100.0; -C5H12NO5P), 452.2779 (5.4)	CCCCCCCCCCCCCCCC(=O)OC(CO)COP(=O)(O)OCCN
242	32.71	540.331	C25H52NO9P	M-H	0.4	8.7	18:0-PS(2-OMe)-2	Phospholipid	3	1.2 ± 0.2	224.0691 (8.7; -C18H36O4), 242.0804 (2.3; -C18H34O3), 255.2328 (100.0; -C9H20NO7P), 480.3096 (22.4; -C2H4O2)	CCCCCCCCCCCCCCCCC(COCC(COP(=O)(O)OCC(C(=O)O)N)O)OC
243	32.74	566.346	C27H54NO9P	M-H	0.7	11.5	21:0-LPS	Phospholipid	3	+	224.0695 (8.3; -C20H38O4), 242.0807 (2.1; -C20H36O3), 281.2488 (100.0; -C9H20NO7P), 506.3255 (15.5; -C2H4O2)	CCCCCCCCCCCCCCCCCCCCC(=O)OCC(COP(=O)(O)OCC(C(=O)O)N)O
244	32.78	625.344	C28H52O12	M+HCOOH-H	0.6	9.1	16:0-Hex-Hex	Lipid	3	0.4 ± 0.1	161.0453 (1.5; -C23H44O9), 179.0560 (6.0; -C23H42O8), 255.2329 (100.0; -C13H22O12), 269.2485 (9.9; -C12H20O12), 279.2333 (1.1; -C11H22O12), 297.2434 (3.7; -C11H20O11), 323.0988 (5.7; -C6H40O12), 341.1094 (27.3; -C17H32O3)	OC1C(OC(CCCCCCCCCCCCCCC)=O)OC(COC2C(C(C(C(O2)CO)O)O)O)C(O)C1O
245	32.87	478.294	C23H46NO7P	M-H	-0.2	23.9	18:1-LPE	Phospholipid	2b	+	196.0377 (4.4; -C18H34O2), 214.0488 (1.7; -C18H32O), 281.2488 (100.0; -C5H12NO5P), 478.2922 (5.8)	CCCCCCCCC=CCCCCCCCC(=O)OCC(COP(=O)(O)OCCN)O
246	32.92	651.36	C30H54O12	M+HCOOH-H	0.6	46.8	18:1-Hex-Hex	Lipid	3	+	179.0560 (4.3; -C25H44O8), 281.2486 (100.0; -C13H22O12), 295.2639 (7.5; -C12H20O12), 323.0996 (3.4; -C19H36O4), 341.1094 (24.2; -C19H34O3), 605.3541 (1.0; -CH2O2)	OC1C(O)C(O)C(OCC2C(O)C(O)C(O)C(O)O2)OC1COC(CCCCCCC/C=C\CCCCCCCC)=O

## Sheet: Petioles-classes
Class	Cmpd. count	%	Conts. [µg/mg d.w.]	SD
Anthraquinone	57	0.231707	165.13	5.6982
None	50	0.203252
Flavonoid	28	0.113821	92.66	4.06758
Phenolic acid	23	0.0934959	24.01	1.92294
Galloyl ester	22	0.0894309	45.77	2.76005
Phospholipid	16	0.0650407	8.03	0.441928
Lipid	10	0.0406504	3.97	0.383797
Catechin	9	0.0365854	22.61	2.96316
Chromone	8	0.0325203	6.73	0.789303
Stilbene	8	0.0325203	7.65	1.20337
Lignan	4	0.0162602	1.1	0.411947
Naphtol	4	0.0162602	9.19	1.01612
Organic acid	2	0.00813008	1.62	0.107703
Fatty acid	2	0.00813008	0.72	0.01
Aminoacid	1	0.00406504	13.38	1.75
Phenol	1	0.00406504
Dihydrochalcone	1	0.00406504

## Sheet: Roots
No	RT [min]	Obs. m/z	Calc. neutral formula	Adduct	Error [ppm]	Isotopic fit (mσ)	ID/Tentative ID	Class	ID conf. level	[µg/mg d.w.] LC-CAD	Main MS2 ions [m/z (rel.ints, neutral loss formula)]	Proposed structure (SMILES)
1	1.12	387.114	C12H22O11	M+HCOOH-H	-0.4	1.8	Hex-Hex	Carbohydrate	3	21.0 ± 1.2	179.0563 (18.5; -C7H12O7), 281.0883 (0.6; -C3H6O4), 341.1090 (100.0; -CH2O2), 161.0452 (2.2; -C7H14O8)	OC(C(C(C(CO)O1)O)O)C1OC2C(C(C(C(CO)O2)O)O)O
2	1.28	133.014	C4H6O5	M-H	1.5	6	malate	Organic acid	2b	5.9 ± 0.1	133.0122 (100.0), 115.0023 (83.0; -H2O)	OC(CC(O)=O)C(O)=O
3	1.4	331.067	C13H16O10	M-H	0.5	14.1	galloyl-Hex-1	Galloyl ester	3	+	169.0129 (36.9; -C6H10O5), 211.0248 (93.0; -C4H8O4), 271.0471 (15.7; -C2H4O2), 331.0668 (100.0)	COC1C(C(C(C(O1)OC(=O)C2=CC(=C(C(=C2)O)O)O)O)O)O
4	1.43	191.02	C6H8O7	M-H	0.2	8.2	citrate	Organic acid	2b	+	111.0091 (22.3; -CH4O4), 129.0168 (12.4; -CH2O3), 154.9965 (7.4; -H4O2), 173.0107 (15.1; -H2O), 191.0200 (100.0)	OC(C(O)=O)(CC(O)=O)CC(O)=O
5	1.64	331.067	C13H16O10	M-H	0.1	7.2	galloyl-Hex-2	Galloyl ester	3	0.7 ± 0.1	169.0138 (34.0; -C6H10O5), 211.0248 (67.1; -C4H8O4), 271.0463 (15.6; -C2H4O2), 331.0670 (100.0)	COC1C(C(C(C(O1)OC(=O)C2=CC(=C(C(=C2)O)O)O)O)O)O
6	1.68	180.067	C9H11NO3	M-H	1.7	3.7	tyrosine	Aminoacid	2a	0.7 ± 0.1	119.0479 (18.0; -CH3NO2), 163.0401 (41.4; -H3N), 180.0671 (100.0)	NC(CC1=CC=C(O)C=C1)C(O)=O
7	1.92	331.067	C13H16O10	M-H	0.7	2.9	beta-glucogallin-1	Galloyl ester	1	30.2 ± 1.3	169.0136 (24.5; -C6H10O5), 211.0245 (20.2; -C4H8O4), 271.0458 (37.2; -C2H4O2), 331.0667 (100.0)	COC1C(C(C(C(O1)OC(=O)C2=CC(=C(C(=C2)O)O)O)O)O)O
8	2.21	331.067	C13H16O10	M-H	1.2	13.6	beta-glucogallin-2	Galloyl ester	2b	1.3 ± 0.1	169.0143 (55.5; -C6H10O5), 271.0463 (17.9; -C2H4O2), 331.0669 (100.0)	COC1C(C(C(C(O1)OC(=O)C2=CC(=C(C(=C2)O)O)O)O)O)O
9	2.41	169.014	C7H6O5	M-H	4.4	11.8	gallate	Phenolic acid	1	1.0 ± 0.1	125.0229 (73.7; -CO2), 169.0135 (100.0)	OC1=CC(C(O)=O)=CC(O)=C1O
10	2.44	331.067	C13H16O10	M-H	0.9	13.8	beta-glucogallin-3	Galloyl ester	2b	1.6 ± 0.1	169.0129 (12.0; -C6H10O5), 211.0239 (26.8; -C4H8O4), 241.0355 (12.6; -C3H6O3), 271.0455 (100.0; -C2H4O2), 331.0649 (6.9)	COC1C(C(C(C(O1)OC(=O)C2=CC(=C(C(=C2)O)O)O)O)O)O
11	3.93	331.067	C13H16O10	M-H	0.4	17.1	beta-glucogallin-4	Galloyl ester	2b	2.5 ± 0.2	125.0233 (12.5; -C7H10O7), 169.0139 (100.0; -C6H10O5), 331.0639 (4.1)	COC1C(C(C(C(O1)OC(=O)C2=CC(=C(C(=C2)O)O)O)O)O)O
12	4.49	483.078	C20H20O14	M-H	0	4.5	digalloyl-Hex-1	Galloyl ester	3	+	125.0230 (13.7; -C14H14O11), 169.0137 (100.0; -C13H14O9), 313.0566 (14.1; -C7H6O5), 331.0675 (4.3; -C7H4O4), 483.0770 (0.9)	C1=C(C=C(C(=C1O)O)O)C(=O)OCC2C(C(C(C(O2)OC(=O)C3=CC(=C(C(=C3)O)O)O)O)O)O
13	4.7	483.078	C20H20O14	M-H	0.2	2.8	digalloyl-Hex-2	Galloyl ester	3	3.3 ± 0.2	125.0231 (13.8; -C14H14O11), 169.0135 (100.0; -C13H14O9), 313.0569 (15.3; -C7H6O5), 331.0663 (4.8; -C7H4O4), 483.0792 (0.7)	C1=C(C=C(C(=C1O)O)O)C(=O)OCC2C(C(C(C(O2)OC(=O)C3=CC(=C(C(=C3)O)O)O)O)O)O
14	4.73	299.077	C13H16O8	M-H	0	13	salicyloyl-Hex	Phenolic acid	3	2.8 ± 0.2	137.0226 (24.8; -C6H10O5), 179.0338 (42.2; -C4H8O4), 209.0439 (7.7; -C3H6O3), 239.0566 (59.2; -C2H4O2), 299.0771 (100.0)	O=C(OC1C(O)C(O)C(O)C(CO)O1)C2=CC=CC=C2O
15	5.74	203.083	C11H12N2O2	M-H	0.1	7	Trp	Aminoacid	2a	0.8 ± 0.1	116.0498 (12.6; -C3H5NO2), 142.0641 (6.6; -CH3NO2), 159.0903 (4.3; -CO2), 203.0828 (100.0)	NC(CC1=CNC2=C1C=CC=C2)C(O)=O
16	6.23	341.088	C15H18O9	M-H	2.8	4	caffeoyl-Hex	Phenolic acid	3	+	161.0227 (100.0; -C6H12O6), 179.0328 (19.5; -C6H10O5), 203.0333 (7.7; -C4H10O5), 221.0455 (8.6; -C4H8O4), 251.0561 (3.9; -C3H6O3), 281.0649 (12.7; -C2H4O2), 341.0862 (16.6)	O=C(OC1C(O)C(O)C(O)C(CO)O1)/C=C/C2=CC(O)=C(O)C=C2
17	6.48	451.125	C21H24O11	M-H	-0.4	12	catechin-Hex-1	Catechin	3	1.4 ± 0.1	245.0820 (27.3; -C7H10O7), 289.0723 (100.0; -C6H10O5)	C1C(C(OC2=CC(=CC(=C21)O)OC3C(C(C(C(O3)CO)O)O)O)C4=CC(=C(C=C4)O)O)O
18	6.88	577.135	C30H26O12	M-H	0.2	0.7	procyanidin-B1	Catechin	1	7.5 ± 0.3	125.0236 (5.7; -C24H20O9), 161.0235 (4.0; -C21H20O9), 245.0819 (23.1; -C16H12O8), 289.0719 (100.0; -C15H12O6), 339.0879 (12.3; -C11H10O6), 381.0983 (5.6; -C9H8O5), 407.0774 (73.2; -C8H10O4), 425.0882 (5.0; -C8H8O3), 451.1038 (3.0; -C6H6O3), 577.1366 (0.6)	C1C(C(OC2=C1C(=CC(=C2C3C(C(OC4=CC(=CC(=C34)O)O)C5=CC(=C(C=C5)O)O)O)O)O)C6=CC(=C(C=C6)O)O)O
19	7.14	451.125	C21H24O11	M-H	-0.8	2.9	catechin-Hex-2	Catechin	3	+	205.0519 (5.7; -C10H14O7), 245.0821 (37.3; -C7H10O7), 289.0728 (100.0; -C6H10O5), 451.1224 (21.0)	C1C(C(OC2=CC(=CC(=C21)O)OC3C(C(C(C(O3)CO)O)O)O)C4=CC(=C(C=C4)O)O)O
20	7.44	577.135	C30H26O12	M-H	-0.3	4.5	procyanidin-B3	Catechin	1	5.3 ± 0.3	125.0238 (5.9; -C24H20O9), 161.0243 (4.3; -C21H20O9), 245.0821 (22.7; -C16H12O8), 289.0721 (100.0; -C15H12O6), 339.0874 (15.9; -C11H10O6), 381.0988 (6.3; -C9H8O5), 407.0777 (88.6; -C8H10O4), 425.0885 (6.6; -C8H8O3), 451.1030 (2.8; -C6H6O3)	C1C(C(OC2=C1C(=CC(=C2C3C(C(OC4=CC(=CC(=C34)O)O)C5=CC(=C(C=C5)O)O)O)O)O)C6=CC(=C(C=C6)O)O)O
21	7.6	483.078	C20H20O14	M-H	-0.9	4.2	digalloyl-Hex-3	Galloyl ester	3	1.4 ± 0.2	169.0139 (13.5; -C13H14O9), 211.0250 (11.8; -C11H12O8), 241.0357 (7.5; -C10H10O7), 271.0462 (100.0; -C9H8O6), 313.0570 (49.3; -C7H6O5), 331.0676 (18.4; -C7H4O4), 483.0784 (38.3)	C1=C(C=C(C(=C1O)O)O)C(=O)OCC2C(C(C(C(O2)OC(=O)C3=CC(=C(C(=C3)O)O)O)O)O)O
22	7.83	289.072	C15H14O6	M-H	-0.9	3.5	catechin	Catechin	1	60.0 ± 2.3	179.0351 (7.3; -C6H6O2), 203.0716 (24.6; -C3H2O3), 221.0822 (15.7; -C3O2), 245.0822 (70.9; -CO2), 271.0617 (4.4; -H2O), 289.0722 (100.0)	C1C(C(OC2=CC(=CC(=C21)O)O)C3=CC(=C(C=C3)O)O)O
23	7.94	483.078	C20H20O14	M-H	-0.4	5.8	digalloyl-Hex-4	Galloyl ester	3	+	169.0140 (13.4; -C13H14O9), 211.0250 (10.5; -C11H12O8), 241.0357 (7.4; -C10H10O7), 271.0462 (100.0; -C9H8O6), 313.0570 (49.7; -C7H6O5), 331.0677 (18.5; -C7H4O4), 483.0785 (39.0)	C1=C(C=C(C(=C1O)O)O)C(=O)OCC2C(C(C(C(O2)OC(=O)C3=CC(=C(C(=C3)O)O)O)O)O)O
24	7.98	449.109	C21H22O11	M-H	-0.8	18	Unidentified-01	None	4	+	225.0557 (100.0; -C7H12O8), 269.0460 (4.6; -C6H12O6), 289.0729 (1.7; -C6H8O5)
25	8.15	325.093	C15H18O8	M-H	-2.1	17	coumaroyl-Hex	Phenolic acid	3	1.6 ± 0.1	145.0280 (100.0; -C6H12O6), 187.0411 (29.6; -C4H10O5), 205.0510 (15.5; -C4H8O4), 325.0906 (34.5)	C1=CC(=CC=C1C=CC(=O)OC2C(C(C(C(O2)CO)O)O)O)O
26	8.28	865.198	C45H38O18	M-H	-0.4	8.6	procyanidin-C	Catechin	3	2.0 ± 0.1	243.0298 (33.2; -C32H30O13), 261.0413 (36.7; -C32H28O12), 273.0414 (20.1; -C31H28O12), 289.0721 (100.0; -C30H24O12), 339.0861 (15.8; -C26H22O12), 407.0773 (74.8; -C23H22O10), 425.0892 (15.8; -C23H20O9), 525.0837 (10.4; -C16H20O8), 677.1345 (3.9; -C15H8)	C1C(C(OC2=C1C(=CC(=C2C3C(C(OC4=C(C(=CC(=C34)O)O)C5C(C(OC6=CC(=CC(=C56)O)O)C7=CC(=C(C=C7)O)O)O)C8=CC(=C(C=C8)O)O)O)O)O)C9=CC(=C(C=C9)O)O)O
27	8.49	353.088	C16H18O9	M-H	2.9	9.9	methyl-dihydroxy-chromone-Hex	Chromone	3	+	147.0440 (1.2; -C7H10O7), 165.0572 (0.6; -C7H8O6), 191.0339 (15.9; -C6H10O5), 233.0448 (7.6; -C4H8O4), 263.0560 (1.9; -C3H6O3), 353.0868 (100.0)	CC1=CC(C2=C(O)C=C(OC3C(C(C(C(CO)O3)O)O)O)C=C2O1)=O
28	8.86	483.078	C20H20O14	M-H	-0.8	1.2	digalloyl-Hex-5	Galloyl ester	3	1.5 ± 0.1	169.0140 (53.4; -C13H14O9), 313.0569 (100.0; -C7H6O5), 331.0674 (14.3; -C7H4O4), 483.0783 (7.7)	C1=C(C=C(C(=C1O)O)O)C(=O)OCC2C(C(C(C(O2)OC(=O)C3=CC(=C(C(=C3)O)O)O)O)O)O
29	9.25	577.135	C30H26O12	M-H	-0.8	6.6	procyanidin-B2	Catechin	1	1.9 ± 0.1	125.0232 (5.1; -C24H20O9), 161.0227 (4.3; -C21H20O9), 245.0812 (25.6; -C16H12O8), 289.0711 (100.0; -C15H12O6), 339.0871 (16.4; -C11H10O6), 381.0966 (6.2; -C9H8O5), 407.0765 (79.9; -C8H10O4)	C1C(C(OC2=C1C(=CC(=C2C3C(C(OC4=CC(=CC(=C34)O)O)C5=CC(=C(C=C5)O)O)O)O)O)C6=CC(=C(C=C6)O)O)O
30	9.27	451.088	C20H20O12	M-H	-1.8	4.2	salicyloyl-galloyl-Hex-1	Galloyl ester	3	0.7 ± 0.1	137.0224 (2.0; -C13H14O9), 169.0141 (11.1; -C13H14O7), 241.0358 (3.4; -C10H10O5), 253.0357 (1.8; -C9H10O5), 313.0571 (100.0; -C7H6O3), 407.0987 (4.9; -CO2), 451.0891 (30.1)	O=C(OC1C(O)C(O)C(O)C(COC(C2=CC(O)=C(O)C(O)=C2)=O)O1)C3=CC=CC=C3O
31	9.36	355.103	C16H20O9	M-H	-2.1	9	feruloyl-Hex	Phenolic acid	3		160.0160 (12.9; -C7H15O6), 175.0402 (100.0; -C6H12O6), 193.0509 (16.1; -C6H10O5), 235.0613 (8.4; -C4H8O4), 295.0828 (4.8; -C2H4O2)	COC1=C(C=CC(=C1)C=CC(=O)OC2C(C(C(C(O2)CO)O)O)O)O
32	9.43	393.119	C19H22O9	M-H	-1.6	4.3	aloesone/cassiachromone-Hex-1	Chromone	3	2.3 ± 0.1	189.0563 (4.4; -C8H12O6), 231.0667 (100.0; -C6H10O5), 393.1209 (3.1)	CC1=CC(=CC2=C1C(=O)C=C(O2)CC(=O)C)OC3C(C(C(C(O3)CO)O)O)O
33	9.44	371.135	C17H24O9	M-H	2.3	5.5	Unidentified-02	None	4	8.0 ± 0.4	163.0754 (100.0; -C7H12O7), 211.0958 (19.7; -C6H8O5)
34	9.65	441.14	C19H24O9	M+HCOOH-H	-1.9	6.5	aloesol-Hex-1	Chromone	3	+	189.0565 (7.4; -C9H16O8), 215.0736 (2.1; -C7H14O8), 233.0824 (100.0; -C7H12O7)	CC1=CC(=CC2=C1C(=O)C=C(O2)CC(C)O)OC3C(C(C(C(O3)CO)O)O)O
35	9.74	401.088	C20H18O9	M-H	1.3	6.2	dihydroxy-anthraquinone-Hex	Anthraquinone	3	+	205.0499 (7.8; -C9H8O5), 215.0712 (7.4; -C7H6O6), 245.0811 (28.6; -C6H4O5), 289.0713 (100.0; -C5H4O3), 301.0714 (28.9; -C4H4O3), 401.0879 (8.7)	O=C(C1=C(C=CC=C1O)C2=O)C3=C2C=CC=C3OC4C(C(C(C(CO)O4)O)O)O
36	9.83	385.114	C17H22O10	M-H	2.3	2.1	sinapoyl-Hex	Phenolic acid	3	+	190.0263 (25.5; -C7H15O6), 205.0499 (100.0; -C6H12O6), 223.0603 (10.5; -C6H10O5), 265.0715 (5.6; -C4H8O4), 325.0931 (2.1; -C2H4O2), 385.1130 (1.2)	COC1=CC(/C=C/C(OC2C(O)C(O)C(O)C(CO)O2)=O)=CC(OC)=C1O
37	9.91	481.099	C21H22O13	M-H	-2	4.9	Unidentified-03	None	4	+	169.0140 (12.2; -C14H16O8), 241.0360 (5.3; -C11H12O6), 313.0574 (100.0; -C8H8O4), 437.1084 (8.6; -CO2), 481.0998 (23.1)
38	9.94	437.109	C20H22O11	M-H	1.1	19	Unidentified-04	None	4	+	189.0548 (100.0; -C9H12O8), 231.0676 (83.7; -C7H10O7), 275.0557 (44.2; -C6H10O5), 351.1081 (23.3; -C3H2O3), 393.1200 (12.2; -CO2), 437.1088 (8.1)
39	10.22	397.114	C18H22O10	M-H	-2.4	1.6	sinapoyl-quinic acid	Phenolic acid	3	1.0 ± 0.1	189.0562 (100.0; -C7H12O7), 351.0013 (7.9; -C18H21O10), 376.3116 (4.0; -C18H21O10)	COC1=CC(/C=C/C(OC2C(O)CC(C(O)=O)(O)CC2O)=O)=CC(OC)=C1O
40	10.38	635.089	C27H24O18	M-H	-0.8	5.2	trigalloyl-Hex	Galloyl ester	3	1.2 ± 0.1	169.0142 (14.1; -C20H18O13), 211.0250 (5.1; -C18H16O12), 295.0465 (8.4; -C14H12O10), 313.0571 (82.8; -C14H10O9), 465.0682 (100.0; -C7H6O5)	C1=C(C=C(C(=C1O)O)O)C(=O)OCC2C(C(C(C(O2)OC(=O)C3=CC(=C(C(=C3)O)O)O)OC(=O)C4=CC(=C(C(=C4)O)O)O)O)O
41	10.4	479.12	C21H22O10	M+HCOOH-H	0.3	12.1	Unidentified-05	None	4	1.3 ± 0.1	149.0231 (2.9; -C14H18O9), 255.0666 (100.0; -C7H12O8), 273.0775 (7.4; -C7H10O7)
42	10.57	1017.21	C52H42O22	M-H	0.8	10.5	procyanidin-C-gallate	Catechin	3	0.7 ± 0.1	125.0239 (18.9; -C46H36O19), 203.0709 (13.5; -C40H30O19), 245.0813 (28.9; -C38H28O18), 269.0451 (44.3; -C37H32O17), 289.0712 (100.0; -C37H28O16), 407.0752 (33.2; -C30H26O14), 525.0834 (10.0; -C23H24O12)	OC1=C2C(C(O)C(C3=CC(O)=C(O)C=C3)OC2=C(C4C(O)C(C5=CC(O)=C(O)C=C5)OC6=CC(O)=CC(O)=C46)C(O)=C1)C7=C(O)C=C(O)C8=C7OC(C9=CC(O)=C(O)C=C9)C(OC(C%10=CC(O)=C(O)C(O)=C%10)=O)C8
43	10.71	729.146	C37H30O16	M-H	-1.4	3	procyanidin-B-gallate-1	Catechin	3	5.7 ± 0.3	125.0239 (8.8; -C31H24O13), 245.0826 (12.6; -C23H16O12), 269.0460 (35.7; -C22H20O11), 289.0724 (100.0; -C22H16O10), 339.0881 (10.8; -C18H14O10), 407.0781 (76.9; -C15H14O8), 433.0937 (23.5; -C13H12O8), 451.1043 (10.3; -C13H10O7), 541.1157 (3.9; -C7H8O6), 559.1251 (5.6; -C7H6O5), 577.1359 (4.5; -C7H4O4)	C1C(C(OC2=C1C(=CC(=C2C3C(C(OC4=CC(=CC(=C34)O)O)C5=CC(=C(C=C5)O)O)OC(=O)C6=CC(=C(C(=C6)O)O)O)O)O)C7=CC(=C(C=C7)O)O)O
44	10.94	523.146	C24H28O13	M-H	0.9	9.5	Unidentified-06	None	4	1.5 ± 0.2	169.0132 (4.5; -C17H22O8), 209.0814 (6.9; -C13H14O9), 253.0341 (0.6; -C13H18O6), 313.0562 (100.0; -C11H14O4), 523.1455 (11.3)
45	11.04	461.109	C22H22O11	M-H	0.7	10.2	trihydroxy-methoxy-flavone-Hex-1	Flavonoid	3	+	189.0553 (19.8; -C11H12O8), 215.0347 (4.5; -C10H14O7), 255.0658 (35.5; -C7H10O7), 299.0558 (100.0; -C6H10O5), 341.0669 (1.1; -C4H8O4), 461.1089 (4.4)	COC1=CC=C(C2=C(OC3C(O)C(O)C(O)C(CO)O3)C(C4=C(O)C=C(O)C=C4O2)=O)C=C1
46	11.18	523.146	C24H28O13	M-H	0.5	28.5	Unidentified-07	None	4	0.8 ± 0.1	169.0127 (7.2; -C17H22O8), 209.0814 (8.5; -C13H14O9), 313.0562 (43.6; -C11H14O4), 371.1349 (11.9; -C7H4O4), 463.1241 (100.0; -C2H4O2), 487.1244 (15.6; -H4O2), 505.1341 (46.8; -H2O), 523.1453 (76.9)
47	11.2	461.109	C22H22O11	M-H	0.8	23	trihydroxy-methoxy-flavone-Hex-2	Flavonoid	3	+	189.0540 (2.8; -C11H12O8), 213.0552 (17.9; -C9H12O8), 231.0646 (4.2; -C9H10O7), 255.0655 (15.3; -C7H10O7), 299.0557 (100.0; -C6H10O5), 341.0655 (0.6; -C4H8O4)	COC1=CC=C(C2=C(OC3C(O)C(O)C(O)C(CO)O3)C(C4=C(O)C=C(O)C=C4O2)=O)C=C1
48	11.35	373.15	C16H24O7	M+HCOOH-H	0.6	3	Unidentified-08	None	4	0.6 ± 0.1	165.0906 (7.1; -C7H12O7), 327.1444 (100.0; -CH2O2)
49	11.4	395.098	C18H20O10	M-H	0.2	19	Unidentified-09	None	4	+	215.0347 (100.0; -C6H12O6), 231.0652 (3.0; -C5H8O6), 189.0550 (7.5; -C7H10O7)
50	11.46	451.088	C20H20O12	M-H	-1.5	4.3	salicyloyl-galloyl-Hex-2	Galloyl ester	3	1.3 ± 0.2	169.0140 (13.1; -C13H14O7), 211.0248 (2.8; -C11H12O6), 241.0356 (11.1; -C10H10O5), 271.0463 (20.5; -C9H8O4), 313.0570 (100.0; -C7H6O3), 331.0673 (2.9; -C7H4O2), 451.0889 (20.7)	O=C(OC1C(O)C(O)C(O)C(COC(C2=CC(O)=C(O)C(O)=C2)=O)O1)C3=CC=CC=C3O
51	11.62	435.13	C20H22O8	M+HCOOH-H	0.1	2.4	resveratrol-Hex-1 (resveratroloside)	Stilbene	2b	29.3 ± 0.8	227.0713 (100.0; -C7H12O7), 389.1244 (3.8; -CH2O2)	C1=CC(=CC=C1C=CC2=CC(=CC(=C2)O)O)OC3C(C(C(C(O3)CO)O)O)O
52	11.67	729.146	C37H30O16	M-H	-0.5	10	procyanidin-B-gallate-2	Catechin	3	+	125.0228 (6.5; -C31H24O13), 245.0820 (8.8; -C23H16O12), 271.0614 (16.9; -C22H18O11), 289.0720 (100.0; -C22H16O10), 339.0886 (5.5; -C18H14O10), 381.0986 (4.9; -C16H12O9), 389.0668 (6.5; -C15H16O9), 407.0776 (86.3; -C15H14O8), 451.1033 (7.2; -C13H10O7)	C1C(C(OC2=C1C(=CC(=C2C3C(C(OC4=CC(=CC(=C34)O)O)C5=CC(=C(C=C5)O)O)OC(=O)C6=CC(=C(C(=C6)O)O)O)O)O)C7=CC(=C(C=C7)O)O)O
53	11.73	477.104	C22H22O12	M-H	-0.6	10.6	coumaroyl-galloyl-Hex-1	Galloyl ester	3	+	125.0236 (6.5; -C16H16O9), 163.0388 (14.3; -C13H14O9), 169.0138 (58.9; -C15H16O7), 187.0402 (4.5; -C11H14O9), 271.0463 (6.1; -C11H10O4), 313.0568 (100.0; -C9H8O3), 477.1033 (4.9)	O=C(OCC1C(O)C(O)C(O)C(OC(C2=CC(O)=C(O)C(O)=C2)=O)O1)/C=C/C3=CC=C(O)C=C3
54	11.81	459.093	C22H20O11	M-H	-0.7	4.9	Unidentified-10	None	4	+	253.0508 (100.0; -C7H10O7), 415.1039 (25.8; -CO2), 459.0935 (4.7)
55	11.93	437.145	C21H26O10	M-H	0.9	20	Unidentified-11	None	4	+	189.0547 (28.2; -C10H16O7), 231.0656 (38.8; -C8H14O6), 257.0808 (13.4; -C6H12O6), 275.0926 (100.0; -C6H10O5)
56	12.24	505.099	C23H22O13	M-H	1.1	37.5	Unidentified-12	None	4	1.9 ± 0.1	149.0224 (5.6; -C15H16O10), 191.0348 (100.0; -C13H14O9), 289.0720 (4.4; -C8H8O7), 313.0569 (6.2; -C10H8O4), 407.0762 (2.2; -CH6O5)
57	12.41	507.114	C23H24O13	M-H	-0.1	8.3	feruloyl-galloyl-Hex	Galloyl ester	3	3.2 ± 0.6	125.0234 (6.5; -C17H18O10), 169.0134 (50.8; -C16H18O8), 193.0503 (39.6; -C13H14O9), 271.0458 (7.8; -C12H12O5), 313.0570 (100.0; -C10H10O4), 507.1148 (12.3)	COC1=CC(/C=C/C(OC2C(C(C(C(COC(C3=CC(O)=C(O)C(O)=C3)=O)O2)O)O)O)=O)=CC=C1O
58	12.65	545.13	C26H26O13	M-H	0.1	23.8	aloesone/cassiachromone-galloyl-Hex	Chromone	3	0.8 ± 0.1	169.0138 (10.1; -C19H20O8), 231.0662 (36.5; -C13H14O9), 313.0567 (100.0; -C13H12O4), 503.1195 (3.3; -C2H2O), 545.1302 (16.1)	CC1=CC(OC2C(O)C(O)C(O)C(COC(C3=CC(O)=C(O)C(O)=C3)=O)O2)=CC4=C1C(C=C(CC(C)=O)O4)=O
59	12.75	481.099	C21H22O13	M-H	0.2	4.9	trihydroxyacetophenone-galloyl-Hex	Galloyl ester	3	+	167.0342 (11.2; -C13H14O9), 241.0359 (6.0; -C11H12O6), 271.0467 (7.3; -C10H10O5), 313.0566 (100.0; -C8H8O4), 439.0882 (36.9; -C2H2O), 481.0992 (28.4)	CC(C1=C(OC2C(C(C(C(COC(C3=CC(O)=C(O)C(O)=C3)=O)O2)O)O)O)C=C(O)C=C1O)=O
60	12.77	463.125	C22H24O11	M-H	-0.5	6.5	Unidentified-13	None	4	+	177.0189 (45.1; -C13H18O7), 225.0558 (68.4; -C8H14O8), 239.0715 (100.0; -C7H12O8), 257.0817 (17.9; -C7H10O7), 283.0607 (14.4; -C6H12O6), 421.1127 (2.0; -C2H2O), 463.1202 (0.8; -C22H23O11)
61	12.95	1169.22	C59H46O26	M-H	-1	46.6	procyanidin-C-digallate	Catechin	3	+	125.0231 (61.6; -C53H40O23), 169.0147 (73.0; -C52H40O21), 243.0290 (57.8; -C46H38O21), 269.0453 (60.8; -C44H36O21), 289.0711 (100.0; -C44H32O20), 303.0508 (70.0; -C44H34O19), 407.0778 (89.3; -C37H30O18), 677.1297 (11.7; -C22H20O13)	OC1=C2C(C(OC(C3=CC(O)=C(O)C(O)=C3)=O)C(C4=CC(O)=C(O)C=C4)OC2=C(C5C(O)C(C6=CC(O)=C(O)C=C6)OC7=CC(O)=CC(O)=C57)C(O)=C1)C8=C(O)C=C(O)C9=C8OC(C%10=CC(O)=C(O)C=C%10)C(OC(C%11=CC(O)=C(O)C(O)=C%11)=O)C9
62	13.12	881.157	C44H34O20	M-H	0.4	8.7	procyanidin-B-digallate	Catechin	3	6.4 ± 0.6	125.0235 (7.8; -C38H28O17), 169.0136 (7.1; -C37H28O15), 245.0455 (8.3; -C31H24O15), 269.0456 (45.5; -C29H24O15), 289.0719 (71.7; -C29H20O14), 363.0874 (7.2; -C23H18O14), 389.0667 (10.2; -C22H20O13), 407.0773 (100.0; -C22H18O12), 433.0930 (25.4; -C20H16O12), 451.1032 (15.3; -C20H14O11), 541.1140 (8.9; -C14H12O10), 559.1247 (16.9; -C14H10O9), 577.1353 (6.7; -C14H8O8), 729.1458 (1.6; -C7H4O4)	OC1=C2C(C(OC(C3=CC(O)=C(O)C(O)=C3)=O)C(C4=CC(O)=C(O)C=C4)OC2=CC(O)=C1)C5=C(O)C=C(O)C6=C5OC(C7=CC(O)=C(O)C=C7)C(OC(C8=CC(O)=C(O)C(O)=C8)=O)C6
63	13.12	419.098	C20H20O10	M-H	0.6	6.3	Unidentified-14	None	4	4.3 ± 0.2	213.0552 (84.4; -C7H10O7), 237.0556 (13.0; -C5H10O7), 255.0655 (13.5; -C5H8O6), 375.1082 (81.3; -CO2), 419.0976 (100.0)
64	13.2	435.13	C20H22O8	M+HCOOH-H	-0.1	4.9	polydatin	Stilbene	1	+	185.0613 (0.8; -C9H14O8), 227.0714 (100.0; -C7H12O7), 273.0771 (36.1; -C6H10O5), 389.1240 (5.4; -CH2O2), 435.1310 (5.2)	C1=CC(=CC=C1C=CC2=CC(=CC(=C2)OC3C(C(C(C(O3)CO)O)O)O)O)O
65	13.25	503.12	C24H24O12	M-H	0.1	3.5	dicaffeoyl-Hex-1	Phenolic acid	3	+	169.0139 (12.0; -C17H18O7), 189.0557 (16.1; -C13H14O9), 241.0353 (3.6; -C14H14O5), 253.0358 (1.8; -C13H14O5), 273.0758 (0.4; -C9H10O7), 313.0566 (100.0; -C11H10O3), 503.1195 (20.0)	O=C(OC1C(O)C(O)C(O)C(COC(/C=C/C2=CC(O)=C(O)C=C2)=O)O1)/C=C/C3=CC(O)=C(O)C=C3
66	13.4	431.098	C21H20O10	M-H	0	1.3	aloe-emodin-8-Glu	Anthraquinone	1	16.4 ± 6.5	240.0433 (2.0; -C7H11O6), 255.0664 (1.9; -C6H8O6), 265.0510 (6.8; -C5H10O6), 269.0456 (100.0; -C6H10O5), 282.0542 (4.2; -C5H9O5), 293.0460 (10.6; -C4H10O5), 335.0553 (0.4; -C2H8O4)	C1=CC2=C(C(=C1)OC3C(C(C(C(O3)CO)O)O)O)C(=O)C4=C(C2=O)C=C(C=C4O)CO
67	13.47	441.083	C22H18O10	M-H	-0.2	3.7	galloyl-catechin	Catechin	3	11.7 ± 6.5	125.0237 (7.6; -C16H12O7), 169.0139 (40.3; -C15H12O5), 245.0822 (25.2; -C8H4O6), 271.0617 (7.4; -C7H6O5), 289.0720 (100.0; -C7H4O4), 303.0513 (5.0; -C7H6O3), 331.0463 (2.5; -C6H6O2)	C1C(C(OC2=CC(=CC(=C21)O)O)C3=CC(=C(C=C3)O)O)OC(=O)C4=CC(=C(C(=C4)O)O)O
68	13.59	477.14	C23H26O11	M-H	0.9	16.7	hydroxyphenyl-butanone-galloyl-Hex-1 (lindleyin)	Galloyl ester	3	11.2 ± 0.4	125.0227 (0.9; -C17H20O8), 163.0756 (0.9; -C13H14O9), 169.0134 (9.0; -C16H20O6), 211.0242 (0.6; -C14H18O5), 241.0346 (1.6; -C13H16O4), 269.0453 (1.8; -C8H16O6), 313.0561 (42.0; -C10H12O2), 477.1396 (100.0)	CC(=O)CCC1=CC=C(C=C1)OC2C(C(C(C(O2)COC(=O)C3=CC(=C(C(=C3)O)O)O)O)O)O
69	13.62	461.109	C22H22O11	M-H	-0.9	17.8	Unidentified-15	None	4	+	213.0558 (3.2; -C9H12O8), 255.0662 (100.0; -C7H10O7), 299.0204 (0.8; -C7H14O4), 417.1178 (0.2; -CO2)
70	13.65	847.209	C42H40O19	M-H	0.1	20.8	sennoside-C/D-1	Anthraquinone	2b	+	224.0481 (19.7; -C28H31O16), 269.0465 (4.9; -C27H30O14), 386.1010 (100.0; -C22H21O11), 479.1138 (8.8; -C13H20O12), 641.1664 (9.8; -C7H10O7), 685.1561 (4.9; -C6H10O5), 803.2210 (2.6; -CO2), 847.2091 (4.8)	C1=CC2=C(C(=C1)OC3C(C(C(C(O3)CO)O)O)O)C(=O)C4=C(C2C5C6=C(C(=CC=C6)OC7C(C(C(C(O7)CO)O)O)O)C(=O)C8=C5C=C(C=C8O)C(=O)O)C=C(C=C4O)CO
71	13.7	503.12	C24H24O12	M-H	-1	4.5	dicaffeoyl-Hex-2	Phenolic acid	3	+	169.0133 (5.8; -C17H18O7), 189.0557 (96.1; -C13H14O9), 271.0454 (2.3; -C13H12O4), 289.0763 (0.8; -C16H6O), 313.0566 (100.0; -C11H10O3)	O=C(OC1C(O)C(O)C(O)C(COC(/C=C/C2=CC(O)=C(O)C=C2)=O)O1)/C=C/C3=CC(O)=C(O)C=C3
72	13.7	833.23	C42H42O18	M-H	1.7	14.2	(aloe-)emodin-dianthrone-diHex	Anthraquinone	3	+	238.0624 (16.8; -C27H31O15), 254.0577 (100.0; -C27H31O14), 268.0734 (22.0; -C26H29O14), 297.0766 (8.3; -C25H28O13), 309.0769 (5.3; -C24H28O13), 415.1027 (6.0; -C21H22O9), 652.1603 (3.8; -C6H13O6), 833.2327 (6.4)	C1=CC2=C(C(=C1)OC3C(C(C(C(O3)CO)O)O)O)C(=O)C4=C(C2C5C6=C(C(=CC=C6)OC7C(C(C(C(O7)CO)O)O)O)C(=O)C8=C5C=C(C=C8O)CO)C=C(C=C4O)CO
73	13.8	445.078	C21H18O11	M-H	-0.4	4	rhein-8-Glu	Anthraquinone	1	10.8 ± 3.8	235.0398 (3.4; -C6H10O8), 239.0351 (100.0; -C7H10O7), 252.0433 (3.0; -C6H9O7), 263.0356 (6.0; -C5H10O7), 267.0302 (2.6; -C6H10O6), 269.0450 (1.9; -C6H8O6), 279.0303 (6.4; -C5H10O6), 283.0249 (85.6; -C6H10O5), 296.0331 (5.8; -C5H9O5), 307.0252 (10.4; -C4H10O5)	C1=CC2=C(C(=C1)OC3C(C(C(C(O3)CO)O)O)O)C(=O)C4=C(C2=O)C=C(C=C4O)C(=O)O
74	13.83	355.103	C15H18O7	M+HCOOH-H	1.9	5.5	cinnamoyl-Hex	Phenolic acid	3	+	147.0437 (100.0; -C7H12O7)	O=C(OC1C(O)C(O)C(CO)OC1O)/C=C/C2=CC=CC=C2
75	13.92	729.146	C37H30O16	M-H	-0.1	16.4	procyanidin-B-gallate-3	Catechin	3	+	125.0227 (10.7; -C31H24O13), 169.0134 (7.8; -C30H24O11), 245.0816 (12.2; -C23H16O12), 269.0464 (33.3; -C22H20O11), 289.0718 (100.0; -C22H16O10), 339.0875 (11.0; -C18H14O10), 407.0774 (76.6; -C15H14O8), 433.0921 (19.2; -C13H12O8), 577.1340 (6.9; -C7H4O4)	C1C(C(OC2=C1C(=CC(=C2C3C(C(OC4=CC(=CC(=C34)O)O)C5=CC(=C(C=C5)O)O)OC(=O)C6=CC(=C(C(=C6)O)O)O)O)O)C7=CC(=C(C=C7)O)O)O
76	13.95	477.14	C23H26O11	M-H	1.5	1.1	hydroxyphenyl-butanone-galloyl-Hex-2	Galloyl ester	3	11.4 ± 0.5	125.0231 (0.7; -C17H20O8), 169.0133 (6.6; -C16H20O6), 211.0243 (1.2; -C14H18O5), 253.0349 (0.6; -C12H16O4), 313.0561 (100.0; -C10H12O2), 477.1397 (2.7)	CC(=O)CCC1=CC=C(C=C1)OC2C(C(C(C(O2)COC(=O)C3=CC(=C(C(=C3)O)O)O)O)O)O
77	14.24	477.104	C22H22O12	M-H	-0.6	4.5	coumaroyl-galloyl-Hex-2	Galloyl ester	3	+	145.0278 (4.8; -C13H16O10), 151.0018 (5.5; -C15H18O8), 169.0138 (33.1; -C15H16O7), 205.0505 (28.6; -C11H12O8), 211.0250 (21.4; -C13H14O6), 235.0613 (25.7; -C10H10O7), 253.0346 (14.4; -C11H12O5), 265.0715 (100.0; -C9H8O6), 271.0617 (17.6; -C7H10O7), 307.0828 (7.4; -C7H6O5), 313.0565 (32.7; -C9H8O3), 331.0666 (17.7; -C9H6O2), 417.0837 (7.5; -C2H4O2), 433.1131 (9.7; -CO2), 477.1050 (82.0)	O=C(OCC1C(O)C(O)C(O)C(OC(C2=CC(O)=C(O)C(O)=C2)=O)O1)/C=C/C3=CC=C(O)C=C3
78	14.26	395.135	C19H24O9	M-H	0.3	14.2	aloesol-Hex-2	Chromone	3	1.4 ± 0.2	191.0720 (2.9; -C8H12O6), 217.0507 (7.3; -C7H14O5), 233.0814 (57.8; -C6H10O5), 275.0907 (2.7; -C4H8O4), 395.1346 (100.0)	CC1=CC(OC2C(O)C(O)C(O)C(CO)O2)=CC3=C1C(C=C(CC(O)C)O3)=O
79	14.29	847.209	C42H40O19	M-H	-0.3	9.2	sennoside-C/D-2	Anthraquinone	2b	+	224.0471 (13.8; -C28H31O16), 269.0449 (6.1; -C27H30O14), 386.1001 (100.0; -C22H21O11), 479.1113 (9.6; -C13H20O12), 641.1658 (11.4; -C7H10O7), 685.1557 (3.7; -C6H10O5), 803.2214 (2.5; -CO2), 847.2097 (5.8)	C1=CC2=C(C(=C1)OC3C(C(C(C(O3)CO)O)O)O)C(=O)C4=C(C2C5C6=C(C(=CC=C6)OC7C(C(C(C(O7)CO)O)O)O)C(=O)C8=C5C=C(C=C8O)C(=O)O)C=C(C=C4O)CO
80	14.31	441.14	C19H24O9	M+HCOOH-H	0.6	3.4	aloesol-Hex-3	Chromone	3	+	191.0713 (2.6; -C9H14O8), 233.0816 (50.3; -C7H12O7), 275.0932 (3.0; -C5H10O6), 353.1239 (15.9; -C3H4O3), 395.1347 (100.0; -CH2O2)	CC1=CC(OC2C(O)C(O)C(O)C(CO)O2)=CC3=C1C(C=C(CC(O)C)O3)=O
81	14.33	463.125	C21H22O9	M+HCOOH-H	-0.2	7.6	liquiritin	Flavonoid	2b	+	213.0558 (1.1; -C9H14O8), 255.0662 (100.0; -C7H12O7), 269.0812 (0.2; -C6H10O7), 297.0758 (0.5; -C5H10O6), 417.1186 (1.2; -CH2O2)	C1C(OC2=C(C1=O)C=CC(=C2)O)C3=CC=C(C=C3)OC4C(C(C(C(O4)CO)O)O)O
82	14.41	419.135	C21H24O9	M-H	-0.5	9.6	Unidentified-16	None	3	0.7 ± 0.2	239.0716 (71.2; -C6H12O6), 257.0820 (100.0; -C6H10O5), 401.1247 (24.2; -H2O), 419.1354 (4.6)
83	14.51	541.135	C27H26O12	M-H	0.1	5.4	resveratrol-galloyl-Hex-1	Galloyl ester	3	4.6 ± 0.3	124.0151 (0.7; -C21H21O9), 151.0023 (1.2; -C20H22O8), 169.0137 (5.6; -C20H20O7), 211.0251 (0.8; -C18H18O6), 227.0713 (30.0; -C13H14O9), 253.0352 (0.5; -C16H16O5), 295.0462 (0.2; -C14H14O4), 313.0566 (100.0; -C14H12O3)	OC(C(COC(C1=CC(O)=C(O)C(O)=C1)=O)O2)C(O)C(O)C2OC3=CC(/C=C/C4=CC=C(O)C=C4)=CC(O)=C3
84	14.73	541.135	C27H26O12	M-H	0.9	1.9	resveratrol-galloyl-Hex-2	Galloyl ester	3	25.8 ± 1.3	125.0232 (0.9; -C21H20O9), 151.0024 (0.8; -C20H22O8), 169.0136 (11.5; -C20H20O7), 211.0248 (1.0; -C18H18O6), 227.0712 (17.5; -C13H14O9), 241.0355 (3.0; -C17H16O5), 253.0351 (1.8; -C16H16O5), 313.0564 (93.6; -C14H12O3), 389.1239 (0.9; -C7H4O4), 541.1348 (100.0)	OC(C(COC(C1=CC(O)=C(O)C(O)=C1)=O)O2)C(O)C(O)C2OC3=CC(/C=C/C4=CC=C(O)C=C4)=CC(O)=C3
85	14.95	847.209	C42H40O19	M-H	1.1	12.9	sennoside-C	Anthraquinone	1	2.2 ± 0.4	224.0479 (16.2; -C28H31O16), 269.0451 (3.5; -C27H30O14), 386.1004 (100.0; -C22H21O11), 479.1132 (6.7; -C13H20O12), 641.1652 (8.5; -C7H10O7), 685.1547 (4.7; -C6H10O5), 803.2188 (2.1; -CO2), 847.2080 (4.9)	C1=CC2=C(C(=C1)OC3C(C(C(C(O3)CO)O)O)O)C(=O)C4=C(C2C5C6=C(C(=CC=C6)OC7C(C(C(C(O7)CO)O)O)O)C(=O)C8=C5C=C(C=C8O)C(=O)O)C=C(C=C4O)CO
86	15.01	947.189	C45H40O23	M-H	0.5	7.8	malonyl-sennoside-A-1	Anthraquinone	2b	+	224.0477 (72.8; -C31H31O20), 269.0460 (41.6; -C30H30O18), 386.1010 (100.0; -C25H21O15), 428.1120 (75.2; -C23H19O14), 448.0939 (17.8; -C17H23O17), 493.0943 (20.6; -C16H22O15), 537.0831 (27.9; -C15H22O13), 655.1452 (18.8; -C10H12O10), 903.2004 (5.0; -CO2)	OCC(O1)C(O)C(O)C(O)C1OC2=CC=CC3=C2C(C4=C(C=C(C(O)=O)C=C4O)C3C5C6=C(C(C7=C5C=C(C(O)=O)C=C7O)=O)C(OC8C(O)C(O)C(O)C(COC(CC(O)=O)=O)O8)=CC=C6)=O
87	15.02	541.135	C27H26O12	M-H	-0.3	1.8	resveratrol-galloyl-Hex-3	Galloyl ester	3	2.2 ± 0.3	169.0139 (11.5; -C20H20O7), 227.0715 (25.7; -C13H14O9), 241.0357 (3.1; -C17H16O5), 253.0357 (1.9; -C16H16O5), 313.0569 (81.4; -C14H12O3), 541.1355 (100.0)	C1=CC(=CC=C1C=CC2=CC(=CC(=C2)O)O)OC3C(C(C(C(O3)COC(=O)C4=CC(=C(C(=C4)O)O)O)O)O)O
88	15.09	475.088	C22H20O12	M-H	-0.1	3.4	Unidentified-17	None	4	1.7 ± 0.3	227.0712 (8.4; -C8H8O9), 253.0511 (1.4; -C7H10O8), 269.0452 (100.0; -C7H10O7), 282.0532 (25.3; -C6H9O7), 307.0612 (1.6; -C4H8O7), 311.0564 (3.6; -C5H8O6), 335.0568 (0.6; -C3H8O6), 386.1012 (0.8; -C2HO4), 431.0994 (0.4; -CO2), 475.0942 (0.3; -C22H19O12)
89	15.11	449.145	C22H26O10	M-H	0.4	24.5	Unidentified-18	None	4	0.5 ± 0.1	203.0700 (0.7; -C10H14O7), 245.0822 (1.5; -C8H12O6), 254.0590 (2.1; -C7H15O6), 269.0821 (50.6; -C6H12O6), 287.0926 (100.0; -C6H10O5), 311.0939 (0.7; -C4H10O5), 416.1183 (0.8; -C22H25O10), 431.1357 (12.4; -H2O)
90	15.31	861.188	C42H38O20	M-H	0.9	7.5	sennoside-A	Anthraquinone	2b	6.3 ± 0.4	224.0477 (24.7; -C28H29O17), 269.0450 (4.6; -C27H28O15), 386.1005 (100.0; -C22H19O12), 418.0909 (2.3; -C22H19O10), 449.1021 (6.7; -C14H20O14), 493.0921 (4.5; -C13H20O12), 537.0819 (2.2; -C12H20O10), 610.1473 (6.5; -C8H11O9), 637.1341 (1.1; -C7H12O8), 655.1446 (7.0; -C7H10O7), 699.1347 (6.3; -C6H10O5), 773.2072 (0.9; -C2O4), 817.1986 (2.5; -CO2), 861.1878 (3.2)	C1=CC2=C(C(=C1)OC3C(C(C(C(O3)CO)O)O)O)C(=O)C4=C(C2C5C6=C(C(=CC=C6)OC7C(C(C(C(O7)CO)O)O)O)C(=O)C8=C5C=C(C=C8O)C(=O)O)C=C(C=C4O)C(=O)O
91	15.49	477.104	C21H20O10	M+HCOOH-H	-0.1	4.9	(aloe-)emodin-Hex	Anthraquinone	3	+	240.0423 (0.8; -C8H13O8), 255.0660 (2.5; -C7H10O8), 265.0507 (6.0; -C6H12O8), 269.0454 (100.0; -C7H12O7), 282.0534 (6.1; -C6H11O7), 293.0455 (15.2; -C5H12O7), 311.0561 (1.8; -C5H10O6), 323.0566 (0.7; -C4H10O6), 335.0562 (0.8; -C3H10O6), 386.1012 (0.6; -C2H3O4), 402.0957 (0.2; -C2H3O3)	C1=CC2=C(C(=C1)OC3C(C(C(C(O3)CO)O)O)O)C(=O)C4=C(C2=O)C=C(C=C4O)CO
92	15.57	487.088	C23H20O12	M-H	0.3	26.2	Unidentified-19	None	4	0.7 ± 0.1	239.0348 (58.6; -C9H12O8), 268.0376 (7.9; -C8H11O7), 279.0295 (14.9; -C7H12O7), 283.0251 (100.0; -C8H12O6), 296.0331 (9.9; -C7H11O6), 307.0244 (18.9; -C6H12O6)
93	15.6	449.145	C22H26O10	M-H	0.5	11.9	Unidentified-20	None	4	1.2 ± 0.1	269.0817 (54.5; -C6H12O6), 287.0923 (100.0; -C6H10O5), 431.1348 (15.3; -H2O), 449.1459 (1.8)
94	15.81	461.109	C22H22O11	M-H	0.6	3.2	Unidentified-21	None	4	3.6 ± 0.2	189.0556 (14.8; -C11H12O8), 213.0555 (35.3; -C9H12O8), 231.0660 (40.1; -C9H10O7), 255.0659 (100.0; -C7H10O7), 299.0561 (37.1; -C6H10O5), 313.0563 (4.5; -C9H8O2), 357.0963 (1.9; -C3H4O4), 401.0888 (3.5; -C2H4O2), 419.0977 (4.4; -C2H2O), 461.1096 (6.1)
95	15.85	473.109	C24H22O13	M-COOH	0.3	5.6	apigenin-malonyl-Hex-1	Flavonoid	3	4.5 ± 0.4	240.0425 (3.0; -C9H13O7), 255.0657 (2.2; -C8H10O7), 265.0504 (7.4; -C7H12O7), 269.0454 (100.0; -C8H12O6), 282.0531 (5.6; -C7H11O6), 293.0453 (12.9; -C6H12O6)	O=C(C1=C(O)C=C(OC2C(O)C(O)C(O)C(COC(CC(O)=O)=O)O2)C=C1O3)C=C3C4=CC=C(O)C=C4
96	16.07	393.119	C19H22O9	M-H	1.2	1.6	aloesone/cassiachromone-Hex-2	Chromone	3	8.7 ± 0.4	187.0768 (0.3; -C7H10O7), 231.0658 (100.0; -C6H10O5), 255.0671 (0.1; -C4H10O5), 273.0770 (0.1; -C4H8O4), 393.1184 (0.1)	CC1=CC(=CC2=C1C(=O)C=C(O2)CC(=O)C)OC3C(C(C(C(O3)CO)O)O)O
97	16.16	419.098	C20H20O10	M-H	0.7	7.6	Unidentified-22	None	4	0.9 ± 0.1	189.0555 (1.1; -C9H10O7), 213.0552 (39.3; -C7H10O7), 231.0663 (56.4; -C7H8O6), 257.0454 (100.0; -C6H10O5), 299.0562 (2.0; -C4H8O4), 375.1079 (3.1; -CO2), 419.0984 (59.4)
98	16.16	547.146	C26H28O13	M-H	0.4	4	aloesol-galloyl-Hex-1	Chromone	3	+	169.0126 (8.2; -C19H22O8), 191.0709 (2.0; -C15H16O10), 211.0244 (1.9; -C17H20O7), 233.0815 (44.5; -C13H14O9), 313.0564 (100.0; -C13H14O4), 505.1352 (8.0; -C2H2O), 547.1453 (21.1)	CC1=CC(OC2C(O)C(O)C(O)C(COC(C3=CC(O)=C(O)C(O)=C3)=O)O2)=CC4=C1C(C=C(CC(O)C)O4)=O
99	16.25	531.078	C24H20O14	M-H	0.1	6.5	rhein-malonyl-Hex	Anthraquinone	3	1.5 ± 0.2	239.0348 (28.9; -C10H12O10), 283.0246 (100.0; -C9H12O8), 296.0326 (6.2; -C8H11O8), 307.0250 (12.9; -C7H12O8)	OC(C(COC(CC(O)=O)=O)O1)C(O)C(O)C1OC2=CC=CC3=C2C(C4=C(C=C(C(O)=O)C=C4O)C3=O)=O
100	16.4	505.135	C24H26O12	M-H	-0.1	12.4	Unidentified-23	None	3	+	187.0759 (0.8; -C12H14O10), 215.0699 (1.7; -C11H14O9), 239.0704 (1.2; -C9H14O9), 257.0815 (100.0; -C9H12O8), 299.0917 (0.7; -C7H10O7), 443.1339 (0.3; -CH2O3), 461.1451 (1.0; -CO2)
101	16.44	461.145	C23H26O10	M-H	1.5	29.2	Unidentified-24	None	4	2.3 ± 0.1	125.0250 (6.5; -C17H20O7), 257.0815 (100.0; -C8H12O6), 289.0719 (13.0; -C8H12O4), 301.0351 (16.7; -C8H16O3), 313.0554 (61.4; -C10H12O), 407.0782 (9.9; -CH10O2)
102	16.47	629.151	C30H30O15	M-H	0.6	9.5	hydroxyphenyl-butanone-digalloyl-Hex	Galloyl ester	3	0.9 ± 0.2	169.0138 (17.6; -C23H24O10), 297.0618 (10.5; -C17H16O7), 313.0564 (86.6; -C17H16O6), 465.0674 (100.0; -C10H12O2), 629.1510 (4.9)	CC(CCC1=CC=C(OC2C(O)C(OC(C3=CC(O)=C(O)C(O)=C3)=O)C(O)C(COC(C4=CC(O)=C(O)C(O)=C4)=O)O2)C=C1)=O
103	16.64	461.109	C22H22O11	M-H	0.5	10.1	cinnamoyl-galloyl-Hex-1	Galloyl ester	3	2.9 ± 0.1	147.0433 (11.0; -C13H14O9), 169.0133 (16.8; -C15H16O6), 211.0249 (6.6; -C13H14O5), 271.0457 (10.7; -C11H10O3), 313.0563 (100.0; -C9H8O2), 461.1081 (4.6)	O=C(/C=C/C1=CC=CC=C1)OC2C(C(C(OC2O)COC(C3=CC(O)=C(O)C(O)=C3)=O)O)O
104	16.71	431.098	C21H20O10	M-H	1.1	1.6	emodin-Hex	Anthraquinone	3	+	225.0557 (0.5; -C7H10O7), 240.0426 (7.3; -C7H11O6), 253.0500 (0.3; -C6H10O6), 269.0452 (78.3; -C6H10O5), 280.0366 (0.7; -C5H11O5), 293.0449 (0.4; -C4H10O5), 311.0561 (1.0; -C4H8O4), 413.0860 (0.1; -H2O), 431.0979 (100.0)	CC1=CC2=C(C(=C1)O)C(=O)C3=C(C2=O)C=C(C=C3OC4C(C(C(C(O4)CO)O)O)O)O
105	16.79	947.189	C45H40O23	M-H	1	11.4	malonyl-sennoside-A-2	Anthraquinone	2b	2.7 ± 0.2	224.0476 (58.2; -C31H31O20), 269.0449 (31.4; -C30H30O18), 386.1002 (100.0; -C25H21O15), 428.1110 (76.2; -C23H19O14), 449.1020 (18.0; -C17H22O17), 493.0916 (24.4; -C16H22O15), 537.0810 (21.9; -C15H22O13), 611.1541 (6.9; -C11H12O12), 655.1447 (15.8; -C10H12O10), 699.1351 (17.0; -C9H12O8), 741.1452 (10.7; -C7H10O7), 859.2084 (4.6; -C2O4), 903.1975 (5.9; -CO2)	OCC(O1)C(O)C(O)C(O)C1OC2=CC=CC3=C2C(C4=C(C=C(C(O)=O)C=C4O)C3C5C6=C(C(C7=C5C=C(C(O)=O)C=C7O)=O)C(OC8C(O)C(O)C(O)C(COC(CC(O)=O)=O)O8)=CC=C6)=O
106	16.87	547.146	C26H28O13	M-H	0.7	4.5	aloesol-galloyl-Hex-2	Chromone	3	+	191.0704 (4.4; -C15H16O10), 213.0565 (1.0; -C13H18O10), 233.0815 (100.0; -C13H14O9), 255.0655 (2.1; -C11H16O9), 299.0548 (0.6; -C10H16O7), 313.0565 (4.5; -C13H14O4), 503.1260 (0.2; -C26H27O13)	CC1=CC(OC2C(O)C(O)C(O)C(COC(C3=CC(O)=C(O)C(O)=C3)=O)O2)=CC4=C1C(C=C(CC(O)C)O4)=O
107	16.96	227.071	C14H12O3	M-H	2.1	2.9	trans-resveratrol	Stilbene	1	+	143.0482 (0.6; -C4H4O2), 159.0804 (0.9; -C3O2), 183.0818 (2.0; -CO2), 185.0610 (7.1; -C2H2O), 209.0618 (0.4; -H2O), 227.0710 (100.0)	C1=CC(=CC=C1C=CC2=CC(=CC(=C2)O)O)O
108	17.01	393.119	C19H22O9	M-H	0.8	7.7	aloesone/cassiachromone-Hex-3	Chromone	3	+	231.0657 (100.0; -C6H10O5), 255.0660 (12.8; -C4H10O5), 273.0767 (11.8; -C4H8O4), 285.0758 (3.2; -C3H8O4), 315.0893 (0.8; -C2H6O3), 333.0983 (0.9; -C2H4O2), 375.1066 (0.9; -H2O), 393.1191 (54.7)	CC1=CC(=CC2=C1C(=O)C=C(O2)CC(=O)C)OC3C(C(C(C(O3)CO)O)O)O
109	17.08	459.093	C22H20O11	M-H	0.9	3.9	Unidentified-25	None	4	1.3 ± 0.3	169.0129 (0.5; -C15H14O6), 211.0244 (1.4; -C13H12O5), 225.0545 (0.2; -C8H10O8), 237.0548 (0.8; -C7H10O8), 249.0568 (0.4; -C6H10O8), 253.0503 (100.0; -C7H10O7), 266.0580 (29.7; -C6H9O7), 291.0662 (1.4; -C4H8O7), 295.0607 (3.3; -C5H8O6), 308.0679 (0.4; -C4H7O6), 313.0565 (1.1; -C9H6O2), 401.0868 (0.2; -C2H2O2)
110	17.45	693.204	C32H38O17	M-H	0.4	15	diferuloyl-sucrose (helonioside-A)	Phenolic acid	2b	1.0 ± 0.4	160.0153 (21.1; -C23H33O14), 175.0393 (100.0; -C22H30O14), 193.0503 (39.5; -C22H28O13), 265.0716 (16.8; -C19H24O11), 337.0938 (20.9; -C16H20O9), 459.0935 (7.1; -C10H18O6), 517.1569 (35.6; -C10H8O3), 693.2073 (3.7; -C32H37O17)	COC1=C(O)C=CC(/C=C/C(OCC2C(O)C(OC(/C=C/C3=CC(OC)=C(O)C=C3)=O)C(CO)(OC4C(O)C(O)C(O)C(CO)O4)O2)=O)=C1
111	17.61	479.12	C22H24O12	M-H	1.2	8.8	aloesone/cassiachromone-malonyl-Hex	Chromone	3	+	187.0758 (0.3; -C10H12O10), 231.0659 (100.0; -C9H12O8), 271.0607 (1.6; -C7H12O7), 433.1158 (0.3; -CH2O2)	CC1=CC(OC2C(O)C(O)C(O)C(COC(CC(O)=O)=O)O2)=CC3=C1C(C=C(CC(C)=O)O3)=O
112	17.68	431.098	C21H20O10	M-H	2	16.7	apigenin-C-Hex-1 (vitexin-1)	Flavonoid	2b	0.8 ± 0.1	267.0650 (19.4; -C5H8O6), 311.0564 (100.0; -C4H8O4), 431.0962 (22.7)	C1=CC(=CC=C1C2=CC(=O)C3=C(O2)C(=C(C=C3O)O)C4C(C(C(C(O4)CO)O)O)O)O
113	17.68	847.209	C42H40O19	M-H	2.1	51.8	sennoside-C/D-3	Anthraquinone	2b	+	225.0564 (1.5; -C28H30O16), 238.0638 (1.6; -C27H29O16), 254.0575 (34.9; -C27H29O15), 267.0650 (2.7; -C26H28O15), 386.0997 (1.8; -C22H21O11), 416.1103 (100.0; -C21H19O10), 477.0970 (2.1; -C13H22O12), 641.1647 (2.6; -C7H10O7), 685.1503 (0.6; -C42H39O19), 804.2210 (0.7; -C42H39O19)	C1=CC2=C(C(=C1)OC3C(C(C(C(O3)CO)O)O)O)C(=O)C4=C(C2C5C6=C(C(=CC=C6)OC7C(C(C(C(O7)CO)O)O)O)C(=O)C8=C5C=C(C=C8O)C(=O)O)C=C(C=C4O)CO
114	17.77	491.156	C24H28O11	M-H	1.5	6.5	Unidentified-26	None	4	1.1 ± 0.1	245.0813 (1.8; -C10H14O7), 269.0819 (2.0; -C8H14O7), 272.0676 (3.8; -C9H15O6), 287.0917 (100.0; -C8H12O6), 329.1023 (0.5; -C6H10O5), 445.1128 (0.6; -C2H6O), 473.1405 (0.4; -C24H27O11)
115	17.95	509.145	C27H26O10	M-H	1.4	10.5	resveratrol-hydroxybenzoyl-Hex	Stilbene	3	4.8 ± 0.4	137.0221 (6.9; -C20H20O7), 191.0353 (1.0; -C17H18O6), 209.0442 (0.6; -C17H16O5), 221.0450 (2.3; -C16H16O5), 227.0708 (100.0; -C13H14O7), 269.0814 (0.7; -C11H12O6), 281.0663 (99.8; -C14H12O3), 371.1098 (0.4; -H10O8), 389.1199 (0.2; -H8O7), 509.1445 (46.6)	O=C(OCC(O1)C(O)C(O)C(O)C1OC2=CC=C(/C=C/C3=CC(O)=CC(O)=C3)C=C2)C4=CC=C(O)C=C4
116	17.97	433.114	C21H22O10	M-H	1.3	19.4	naringenin-C-Hex	Flavonoid	2b	+	227.0710 (49.1; -C7H10O7), 245.0814 (59.7; -C7H8O6), 271.0607 (100.0; -C6H10O5), 313.0711 (2.3; -C4H8O4), 389.1237 (3.6; -CO2), 433.1134 (65.9)	C1C(OC2=C(C1=O)C(=C(C(=C2)O)C3C(C(C(C(O3)CO)O)O)O)O)C4=CC=C(C=C4)O
117	18.04	312.124	C18H19NO4	M-H	1.9	10.8	feruloyl-tyramine	Phenolic acid	2b	1.1 ± 0.2	148.0516 (4.9; -C9H10NO2), 178.0502 (21.1; -C9H10O), 190.0498 (7.1; -C8H10O), 245.0444 (2.8; -C18H18NO4), 253.0862 (3.1; -C2H5NO), 297.1007 (63.6; -CH3)	COC1=C(O)C=CC(/C=C/C(NCCC2=CC=C(O)C=C2)=O)=C1
118	18.29	461.109	C22H22O11	M-H	1.5	3.6	cinnamoyl-galloyl-Hex-2	Galloyl ester	3	4.6 ± 0.2	123.0077 (7.1; -C16H18O8), 151.0022 (14.8; -C15H18O7), 169.0136 (53.7; -C15H16O6), 189.0553 (12.5; -C11H12O8), 211.0247 (40.1; -C13H14O5), 253.0349 (24.9; -C11H12O4), 313.0562 (58.4; -C9H8O2), 401.0878 (11.2; -C2H4O2), 461.1085 (100.0)	O=C(/C=C/C1=CC=CC=C1)OC2C(C(C(OC2O)COC(C3=CC(O)=C(O)C(O)=C3)=O)O)O
119	18.29	407.135	C20H24O9	M-H	1.6	6.5	torachrysone-Hex-1	Naphtol	3	+	230.0574 (0.2; -C7H13O5), 245.0816 (100.0; -C6H10O5), 287.0922 (0.4; -C4H8O4), 363.2039 (0.2; -C20H23O9), 407.1326 (0.5)	CC1=CC2=CC(OC)=CC(OC3C(O)C(O)C(O)C(CO)O3)=C2C(O)=C1C(C)=O
120	18.34	431.098	C21H20O10	M-H	0.9	18.7	apigenin-C-Hex-2 (vitexin-2)	Flavonoid	2b	+	249.0578 (4.2; -C5H10O7), 267.0667 (17.6; -C5H8O6), 293.0448 (5.4; -C4H10O5), 301.0284 (5.9; -C21H19O10), 311.0554 (100.0; -C4H8O4), 343.1173 (8.1; -C2O4), 431.0966 (4.2)	C1=CC(=CC=C1C2=CC(=O)C3=C(O2)C(=C(C=C3O)O)C4C(C(C(C(O4)CO)O)O)O)O
121	18.4	669.182	C33H34O15	M-H	1.2	28.8	sinapic-coumaroyl-galloyl-Hex	Phenolic acid	3	+	163.0389 (4.7; -C24H26O12), 169.0132 (11.0; -C26H28O10), 235.0612 (5.0; -C21H22O10), 259.0612 (1.2; -C19H22O10), 289.0725 (2.5; -C18H20O9), 295.0457 (8.4; -C20H22O7), 307.0819 (15.5; -C18H18O8), 313.0560 (6.8; -C20H20O6), 459.0929 (100.0; -C11H14O4), 609.1606 (3.1; -C2H4O2), 651.1733 (2.8; -H2O), 669.1821 (13.6)	COC1=CC(/C=C/CO)=CC(OC)=C1OC2C(O)C(OC(/C=C/C3=CC=C(O)C=C3)=O)C(O)C(COC(C4=CC(O)=C(O)C(O)=C4)=O)O2
122	18.67	613.12	C29H26O15	M-H	1.4	3.5	cinnamoyl-digalloyl-Hex-1	Galloyl ester	3	1.3 ± 0.1	169.0136 (16.0; -C22H20O10), 211.0247 (13.2; -C20H18O9), 241.0353 (3.4; -C19H16O8), 271.0457 (52.2; -C18H14O7), 295.0457 (17.0; -C16H14O7), 313.0562 (65.6; -C16H12O6), 401.0874 (4.6; -C9H8O6), 443.0979 (5.5; -C7H6O5), 461.1087 (7.0; -C7H4O4), 465.0672 (100.0; -C9H8O2), 613.1195 (6.3)	O=C(OC1C(OC(C2=CC(O)=C(C(O)=C2)O)=O)C(O)C(COC(C3=CC(O)=C(C(O)=C3)O)=O)OC1O)/C=C/C4=CC=CC=C4
123	18.78	517.099	C24H22O13	M-H	0.9	3.1	emodin-malonyl-Hex-1	Anthraquinone	3	+	225.0551 (2.1; -C10H12O10), 237.0548 (1.6; -C9H12O10), 255.0655 (1.5; -C9H10O9), 269.0450 (100.0; -C9H12O8), 282.0530 (3.4; -C8H11O8), 293.0460 (8.2; -C7H12O8), 311.0557 (2.0; -C7H10O7), 431.0995 (0.5; -C3H2O3), 473.1082 (9.4; -CO2)	CC1=CC2=C(C(C3=C(C=C(O)C=C3O)C2=O)=O)C(OC4C(O)C(O)C(O)C(COC(CC(O)=O)=O)O4)=C1
124	19.24	417.119	C21H22O9	M-H	1.1	1.5	pinocembrin-Hex	Flavonoid	3	4.3 ± 0.1	181.0643 (0.1; -C8H12O8), 209.0606 (1.2; -C7H12O7), 227.0710 (9.3; -C7H10O6), 255.0659 (100.0; -C6H10O5), 297.0767 (0.3; -C4H8O4), 417.1189 (1.1)	C1C(OC2=CC(=CC(=C2C1=O)O)OC3C(C(C(C(O3)CO)O)O)O)C4=CC=CC=C4
125	19.31	407.135	C20H24O9	M-H	1.2	4.2	torachrysone-Hex-2	Naphtol	3	22.4 ± 1.1	215.0348 (0.3; -C8H16O5), 230.0581 (9.0; -C7H13O5), 245.0816 (100.0; -C6H10O5), 269.0821 (0.1; -C4H10O5), 287.0940 (0.1; -C4H8O4), 407.1358 (0.1)	CC1=CC2=CC(OC)=CC(OC3C(O)C(O)C(O)C(CO)O3)=C2C(O)=C1C(C)=O
126	19.39	415.103	C21H20O9	M-H	1.2	12.7	chrysophanol-Hex-1	Anthraquinone	3	+	221.0600 (0.6; -C6H10O7), 225.0579 (0.7; -C7H10O6), 239.0706 (1.7; -C6H8O6), 249.0561 (4.4; -C5H10O6), 253.0504 (100.0; -C6H10O5), 266.0577 (4.1; -C5H9O5), 277.0507 (9.4; -C4H10O5), 291.0653 (0.5; -C3H8O5), 295.0616 (0.8; -C4H8O4), 307.0622 (0.4; -C3H8O4)	CC1=CC2=C(C(=C1)O)C(=O)C3=C(C2=O)C=CC=C3OC4C(C(C(C(O4)CO)O)O)O
127	19.51	431.098	C21H20O10	M-H	1	3.5	apigenin-7-Glu	Flavonoid	1	+	225.0554 (0.5; -C7H10O7), 240.0424 (0.9; -C7H11O6), 269.0452 (100.0; -C6H10O5), 282.0529 (0.9; -C5H9O5), 293.0454 (1.6; -C4H10O5), 311.0560 (4.9; -C4H8O4), 413.0877 (0.7; -H2O), 431.0979 (49.9)	C1=CC(=CC=C1C2=CC(=O)C3=C(O2)C=C(C=C3OC4C(C(C(C(O4)CO)O)O)O)O)O
128	19.81	415.103	C21H20O9	M-H	1.3	5.6	chrysophanol-Hex-2	Anthraquinone	3	7.5 ± 0.2	249.0555 (4.7; -C5H10O6), 253.0503 (100.0; -C6H10O5), 266.0585 (3.6; -C5H9O5), 277.0501 (9.9; -C4H10O5)	CC1=CC2=C(C(=C1)O)C(=O)C3=C(C2=O)C=CC=C3OC4C(C(C(C(O4)CO)O)O)O
129	19.87	313.035	C16H10O7	M-H	0.5	1.7	endocrocin	Anthraquinone	2b	+	225.0553 (0.5; -C2O4), 241.0501 (0.6; -C2O3), 269.0454 (100.0; -CO2), 313.0354 (3.6)	CC1=CC2=C(C(=C1C(=O)O)O)C(=O)C3=C(C2=O)C=C(C=C3O)O
130	19.88	903.234	C45H44O20	M-H	1.4	30.2	Unidentified-27	None	4	+	238.0628 (63.8; -C30H33O17), 254.0575 (100.0; -C30H33O16), 268.0737 (15.8; -C29H31O16), 417.1185 (10.4; -C24H22O11), 493.1280 (21.9; -C15H22O13), 655.1793 (28.4; -C9H12O8), 697.1905 (25.6; -C7H10O7), 859.2451 (11.0; -CO2)
131	20.07	597.161	C30H30O13	M-H	1.7	21.9	Unidentified-28	None	4	+	169.0127 (20.6; -C23H24O8), 281.0656 (29.4; -C17H16O6), 295.0456 (22.4; -C17H18O5), 313.0560 (14.2; -C17H16O4), 433.0771 (100.0; -C10H12O2), 597.1600 (6.4)
132	20.17	613.12	C29H26O15	M-H	1.1	5.4	cinnamoyl-digalloyl-Hex-2	Galloyl ester	3	+	125.0232 (15.7; -C23H20O12), 169.0135 (100.0; -C22H20O10), 211.0245 (2.1; -C20H18O9), 295.0459 (4.1; -C16H14O7), 443.0980 (16.0; -C7H6O5), 461.1089 (5.2; -C7H4O4)	O=C(OC1C(OC(C2=CC(O)=C(C(O)=C2)O)=O)C(O)C(COC(C3=CC(O)=C(C(O)=C3)O)=O)OC1O)/C=C/C4=CC=CC=C4
133	20.66	517.099	C24H22O13	M-H	1.1	3.7	emodin-malonyl-Hex-2	Anthraquinone	3	+	225.0556 (0.6; -C10H12O10), 240.0429 (1.0; -C10H13O9), 269.0452 (100.0; -C9H12O8), 282.0535 (1.0; -C8H11O8), 293.0453 (2.0; -C7H12O8), 311.0558 (5.0; -C7H10O7), 323.0558 (0.3; -C6H10O7), 413.0872 (0.5; -C3H4O4), 431.0982 (2.9; -C3H2O3), 455.0973 (0.5; -CH2O3), 473.1085 (52.5; -CO2)	CC1=CC2=C(C(OC3C(C(C(C(O3)COC(CC(O)=O)=O)O)O)O)=C1)C(C4=C(C2=O)C=C(C=C4O)O)=O
134	20.7	459.13	C23H24O10	M-H	3	17.9	(aloe-)emodin-anthrone-Ac-Hex	Anthraquinone	3	+	209.0593 (1.6; -C9H14O8), 227.0699 (8.9; -C9H12O7), 255.0655 (100.0; -C8H12O6), 399.1075 (4.6; -C2H4O2), 459.1295 (2.5)	CC1=CC2=C(C(C3=C(C=C(OC4C(C(C(C(COC(C)=O)O4)O)O)O)C=C3O)C2)=O)C(O)=C1
135	20.8	233.082	C13H14O4	M-H	3.8	9.7	aloesol	Chromone	2b	+	173.0595 (1.0; -C2H4O2), 191.0701 (17.6; -C2H2O), 233.0808 (100.0)	CC1=CC(O)=CC2=C1C(C=C(CC(O)C)O2)=O
136	20.94	459.13	C24H24O12	M-COOH	1.3	2.2	(aloe-)emodin-anthrone-malonyl-Hex	Anthraquinone	3	6.1 ± 0.3	181.0648 (0.1; -C10H14O9), 209.0606 (2.0; -C9H14O8), 227.0712 (12.3; -C9H12O7), 255.0660 (100.0; -C8H12O6), 297.0766 (0.3; -C6H10O5)	CC1=CC2=C(C(O)=C1)C(C3=C(C2)C=C(C=C3O)OC4C(O)C(O)C(O)C(O4)COC(CC(O)=O)=O)=O
137	21.08	449.145	C23H26O12	M-COOH	1.4	7.7	torachrysone-malonyl-Hex	Naphtol	3	12.5 ± 0.5	202.0629 (0.1; -C10H15O7), 215.0345 (0.8; -C10H18O6), 230.0583 (12.7; -C9H15O6), 245.0816 (100.0; -C8H12O6), 269.0808 (0.1; -C6H12O6), 389.1190 (0.0; -C22H25O10)	CC1=CC2=CC(OC)=CC(OC3C(O)C(O)C(O)C(COC(CC(O)=O)=O)O3)=C2C(O)=C1C(C)=O
138	21.12	473.109	C24H22O13	M-COOH	0.9	4	(aloe-)emodin-malonyl-Hex	Anthraquinone	3	+	246.0868 (1.6; -C9H7O7), 268.0376 (100.0; -C8H13O6), 293.0511 (0.8; -C13H8O)	CC1=CC2=C(C(C3=C(C=C(O)C=C3O)C2=O)=O)C(OC4C(O)C(O)C(O)C(COC(CC(O)=O)=O)O4)=C1
139	21.24	445.114	C22H22O10	M-H	0.1	8.1	physcion-Hex-1 (rheochrysin)	Anthraquinone	2b	+	240.0422 (6.7; -C8H13O6), 251.0712 (0.9; -C6H10O7), 268.0380 (2.9; -C7H13O5), 279.0660 (2.4; -C5H10O6), 283.0612 (100.0; -C6H10O5), 292.0379 (3.9; -C5H13O5), 296.0686 (4.1; -C5H9O5), 307.0611 (5.3; -C4H10O5)	CC1=CC2=C(C(C3=C(C=C(OC)C=C3OC4C(O)C(O)C(O)C(CO)O4)C2=O)=O)C(O)=C1
140	21.27	623.177	C32H32O13	M-H	2.3	10.4	hydroxyphenyl-butanone-coumaroyl-galloyl-Hex	Galloyl ester	3	5.5 ± 0.1	169.0130 (20.5; -C25H26O8), 235.0602 (7.1; -C20H20O8), 295.0451 (21.4; -C19H20O5), 307.0814 (30.3; -C17H16O6), 459.0920 (100.0; -C10H12O2), 623.1755 (8.5)	OC(C1OC(/C=C/C2=CC=C(O)C=C2)=O)C(OC(C=C3)=CC=C3CC(CC)=O)OC(COC(C4=CC(O)=C(O)C(O)=C4)=O)C1O
141	21.45	457.114	C23H22O10	M-H	2.7	2.1	chrysophanol-Ac-Hex	Anthraquinone	3	10.8 ± 0.5	221.0604 (0.8; -C8H12O8), 225.0555 (1.0; -C9H12O7), 239.0706 (1.7; -C8H10O7), 253.0503 (100.0; -C8H12O6), 266.0583 (5.2; -C7H11O6), 277.0505 (11.4; -C6H12O6), 295.0608 (0.4; -C6H10O5), 307.0629 (0.2; -C5H10O5), 319.0599 (0.2; -C4H10O5)	CC1=CC2=C(C(C3=C(C=CC=C3OC4C(O)C(O)C(O)C(COC(C)=O)O4)C2=O)=O)C(O)=C1
142	21.52	285.04	C15H10O6	M-H	0.6	15.8	kaempferol/luteolin-1	Flavonoid	3	+	151.0021 (0.1; -C8H6O2), 213.0558 (0.3; -C2O3), 229.0501 (0.5; -C2O2), 257.0449 (0.7; -CO), 267.0312 (0.1; -H2O), 285.0402 (100.0)	C1=CC(=CC=C1C2=C(C(=O)C3=C(C=C(C=C3O2)O)O)O)O
143	21.7	653.188	C33H34O14	M-H	2.8	3.8	Unidentified-29	None	4	0.9 ± 0.2	169.0128 (32.2; -C26H28O9), 193.0496 (38.6; -C23H24O10), 209.0809 (10.5; -C22H20O10), 265.0705 (9.0; -C20H20O8), 295.0449 (33.9; -C20H22O6), 313.0556 (14.1; -C20H20O5), 323.0763 (8.4; -C18H18O6), 337.0917 (27.8; -C17H16O6), 443.0970 (45.9; -C11H14O4), 474.0784 (4.0; -C11H15O2), 489.1027 (100.0; -C10H12O2), 653.1853 (8.9)
144	21.82	457.114	C24H22O12	M-COOH	0.2	4.9	chrysophanol-malonyl-Hex	Anthraquinone	3	15.6 ± 0.4	221.0628 (1.0; -C8H12O8), 225.0546 (1.2; -C9H12O7), 239.0705 (1.9; -C8H10O7), 249.0555 (5.3; -C7H12O7), 253.0506 (100.0; -C8H12O6), 266.0591 (4.6; -C7H11O6), 277.0506 (10.6; -C6H12O6), 319.0606 (0.2; -C4H10O5)	CC1=CC2=C(C(O)=C1)C(C3=C(C2=O)C=CC=C3OC4C(C(C(C(O4)COC(CC(O)=O)=O)O)O)O)=O
145	21.83	445.114	C22H22O10	M-H	1.2	16.2	physcion-Hex-2	Anthraquinone	3	+	240.0421 (6.7; -C8H13O6), 279.0649 (5.1; -C5H10O6), 283.0608 (100.0; -C6H10O5), 307.0605 (3.0; -C4H10O5)	CC1=CC2=C(C(=C1)OC3C(C(C(C(O3)CO)O)O)O)C(=O)C4=C(C2=O)C=C(C=C4O)OC
146	22.03	285.04	C15H10O6	M-H	-0.6	8.8	kaempferol/luteolin-2	Flavonoid	3	0.6 ± 0.1	211.0416 (0.2; -C2H2O3), 229.0493 (0.3; -C2O2), 241.0510 (1.0; -CO2), 257.0451 (1.0; -CO), 285.0407 (100.0)	C1=CC(=CC=C1C2=C(C(=O)C3=C(C=C(C=C3O2)O)O)O)O
147	22.26	565.172	C29H28O9	M+HCOOH-H	0.2	1.7	Unidentified-30	None	4	1.1 ± 0.1	147.0439 (0.3; -C21H22O9), 185.0613 (0.5; -C18H20O9), 227.0714 (100.0; -C16H18O8), 241.0880 (0.2; -C15H16O8), 269.0819 (0.4; -C14H16O7), 311.0931 (0.1; -C12H14O6), 371.1140 (0.4; -C10H10O4), 519.1661 (8.7; -CH2O2)
148	22.42	242.176	C13H25NO3	M-H	-0.1	11.2	Unidentified-31	None	4	+	181.1605 (4.7; -CH3NO2), 225.1494 (38.5; -H3N), 242.1758 (100.0)
149	23.09	487.125	C24H24O11	M-H	-0.5	4.5	chrysophanol-anthrone-malonyl-Hex-1	Anthraquinone	3	1.1 ± 0.2	240.0432 (7.8; -C10H15O7), 268.0381 (2.0; -C9H15O6), 279.0666 (4.9; -C7H12O7), 281.0448 (2.6; -C8H14O6), 283.0614 (100.0; -C8H12O6), 292.0382 (3.3; -C7H15O6), 296.0691 (2.9; -C7H11O6), 307.0620 (6.1; -C6H12O6), 321.0774 (0.5; -C5H10O6), 325.0710 (0.5; -C6H10O5)	CC1=CC2=C(C(O)=C1)C(C3=C(C2)C=CC=C3OC4C(C(C(C(O4)COC(CC(O)=O)=O)O)O)O)=O
150	23.17	487.125	C24H24O11	M-H	2.6	6.5	chrysophanol-anthrone-malonyl-Hex-2	Anthraquinone	3	+	240.0432 (7.8; -C10H15O7), 268.0381 (2.0; -C9H15O6), 279.0666 (4.9; -C7H12O7), 281.0448 (2.6; -C8H14O6), 283.0614 (100.0; -C8H12O6), 292.0382 (3.3; -C7H15O6), 296.0691 (2.9; -C7H11O6), 307.0620 (6.1; -C6H12O6), 321.0774 (0.5; -C5H10O6), 325.0710 (0.5; -C6H10O5)	CC1=CC2=C(C(O)=C1)C(C3=C(C2)C=CC=C3OC4C(C(C(C(O4)COC(CC(O)=O)=O)O)O)O)=O
151	23.19	329.233	C18H34O5	M-H	3.4	25.4	trihydroxy-octadecenoic-acid	Fatty acid	2b	+	171.1023 (7.0; -C9H18O2), 211.1324 (17.9; -C6H14O2), 229.1435 (26.0; -C6H12O), 329.2320 (100.0)	CCCCCC(C=CC(C(CCCCCCCC(=O)O)O)O)O
152	23.2	605.13	C31H26O13	M-H	-0.2	4.4	Unidentified-32	None	4	+	212.0474 (0.1; -C18H17O10), 240.0431 (2.3; -C17H17O9), 268.0377 (47.9; -C16H17O8), 283.0600 (0.5; -C15H14O8), 311.0567 (0.8; -C14H14O7), 323.0571 (0.3; -C13H14O7), 341.0659 (0.5; -C13H12O6), 413.0884 (1.6; -C10H8O4), 561.1401 (100.0; -CO2), 605.1290 (1.2)
153	23.36	487.125	C24H24O11	M-H	2.4	4.2	chrysophanol-anthrone-malonyl-Hex-3	Anthraquinone	3	+	240.0429 (7.6; -C10H15O7), 264.0436 (0.6; -C8H15O7), 268.0381 (2.0; -C9H15O6), 279.0667 (3.1; -C7H12O7), 283.0614 (100.0; -C8H12O6), 292.0377 (4.5; -C7H15O6), 296.0686 (1.8; -C7H11O6), 307.0615 (4.4; -C6H12O6), 325.0731 (0.4; -C6H10O5), 337.0716 (0.4; -C5H10O5), 487.1279 (0.1; -C24H23O11)	CC1=CC2=C(C(O)=C1)C(C3=C(C2)C=CC=C3OC4C(C(C(C(O4)COC(CC(O)=O)=O)O)O)O)=O
154	23.45	487.125	C24H24O11	M-H	-0.6	8	chrysophanol-anthrone-malonyl-Hex-4	Anthraquinone	3	5.0 ± 0.3	240.0429 (7.6; -C10H15O7), 264.0436 (0.6; -C8H15O7), 268.0381 (2.0; -C9H15O6), 279.0667 (3.1; -C7H12O7), 283.0614 (100.0; -C8H12O6), 292.0377 (4.5; -C7H15O6), 296.0686 (1.8; -C7H11O6), 307.0615 (4.4; -C6H12O6), 325.0731 (0.4; -C6H10O5), 337.0716 (0.4; -C5H10O5), 487.1279 (0.1; -C24H23O11)	CC1=CC2=C(C(O)=C1)C(C3=C(C2)C=CC=C3OC4C(C(C(C(O4)COC(CC(O)=O)=O)O)O)O)=O
155	24.01	973.241	C48H46O22	M-H	1.6	23.7	chrysophanol-dianthrone-di(malonyl-Hex)	Anthraquinone	3	+	222.0679 (9.2; -C33H35O20), 238.0628 (100.0; -C33H35O19), 251.0698 (8.4; -C32H34O19), 442.1252 (5.5; -C25H23O13), 458.1132 (5.0; -C36H19O4), 663.1856 (5.3; -C48H45O22), 681.1950 (33.9; -C48H45O22), 885.2577 (6.5; -C48H45O22)	OC(C(C(C(O1)COC(CC(O)=O)=O)O)O)C1OC2=CC=CC(C(C3=C4C(O)=CC(C)=C3)C(C5=C6C(O)=CC(C)=C5)C(C=CC=C7OC(C(C(C(O8)COC(CC(O)=O)=O)O)O)C8O)=C7C6=O)=C2C4=O
156	24.02	671.177	C36H32O13	M-H	0.1	6.5	ramosin	Anthraquinone	2b	1.8 ± 0.2	169.0140 (12.9; -C29H26O8), 185.0611 (2.5; -C24H22O11), 211.0251 (2.0; -C27H24O7), 227.0715 (100.0; -C22H20O10), 243.0664 (1.9; -C22H20O9), 295.0464 (13.7; -C23H20O5), 443.0987 (54.3; -C14H12O3)	CC1=CC2=C(C(C3=C(C=CC(C4(O)C5=C(C(C6=C4C=C(C)C=C6O)=O)C(O)=CC=C5)=C3O)C2(O)C7C(O)C(O)C(O)C(CO)O7)=O)C(O)=C1
157	24.78	269.046	C15H10O5	M-H	-0.2	2.8	aloe-emodin	Anthraquinone	1	1.4 ± 0.3	183.0454 (0.3; -C3H2O3), 213.0558 (0.2; -C2O2), 223.0401 (0.6; -CH2O2), 226.0269 (0.3; -C2H3O), 240.0428 (11.6; -CHO), 253.0501 (0.3; -O), 269.0456 (100.0)	C1=CC2=C(C(=C1)O)C(=O)C3=C(C2=O)C=C(C=C3O)CO
158	25.09	633.161	C33H30O13	M-H	0.5	7.8	Unidentified-33	None	4	+	151.0021 (1.2; -C26H26O9), 169.0131 (4.7; -C26H24O8), 189.0557 (100.0; -C22H20O10), 223.0231 (0.6; -C23H22O7), 243.0673 (0.6; -C19H18O9), 295.0459 (5.2; -C20H18O5), 443.0979 (16.7; -C11H10O3)
159	25.65	283.025	C15H8O6	M-H	0.7	4.7	rhein	Anthraquinone	1	1.0 ± 0.1	183.0451 (3.7; -C3O4), 211.0398 (4.9; -C2O3), 239.0347 (100.0; -CO2), 257.0454 (8.5; -C15H7O6), 283.0246 (9.5)	C1=CC2=C(C(=C1)O)C(=O)C3=C(C2=O)C=C(C=C3O)C(=O)O
160	25.78	607.182	C32H32O12	M-H	2	17.9	hydroxyphenyl-butanone-cinnamoyl-galloyl-Hex	Galloyl ester	3	8.3 ± 0.4	147.0432 (6.5; -C23H24O10), 169.0132 (31.3; -C25H26O7), 211.0241 (4.9; -C23H24O6), 243.0654 (4.1; -C18H20O8), 295.0454 (31.6; -C19H20O4), 443.0976 (100.0; -C10H12O2), 607.1805 (4.8)	OC(C(OC(C1O)COC(C2=CC(O)=C(C(O)=C2)O)=O)OC3=CC=C(CC(CC)=O)C=C3)C1OC(/C=C/C4=CC=CC=C4)=O
161	27.35	589.135	C31H26O12	M-H	0.5	3.3	Unidentified-34	None	4	+	225.0560 (0.8; -C17H16O9), 237.0555 (1.0; -C16H16O9), 249.0557 (0.5; -C15H16O9), 253.0504 (100.0; -C16H16O8), 266.0581 (39.3; -C15H15O8), 275.0708 (0.7; -C13H14O9), 291.0656 (1.6; -C13H14O8), 295.0608 (3.4; -C14H14O7), 308.0680 (0.4; -C13H13O7), 319.0611 (0.5; -C12H14O7), 397.0925 (0.2; -C10H8O4)
162	29.75	269.046	C15H10O5	M-H	0.9	3.2	emodin	Anthraquinone	1	2.0 ± 0.1	225.0557 (2.1; -CO2), 241.0507 (0.8; -CO), 269.0453 (100.0)	CC1=CC2=C(C(=C1)O)C(=O)C3=C(C2=O)C=C(C=C3O)O
163	29.87	245.082	C14H14O4	M-H	0	11.2	torachrysone	Naphtol	2b	0.6 ± 0.1	215.0357 (2.7; -C2H6), 230.0591 (59.3; -CH3), 245.0822 (100.0)	CC1=CC2=CC(=CC(=C2C(=C1C(=O)C)O)O)OC
164	30.75	595.289	C27H49O12P	M-H	1.3	11.9	18:2-LPI	Phospholipid	2b	+	152.9954 (6.1; -C24H42O7), 241.0118 (34.3; -C21H38O4), 259.0210 (1.7; -C21H36O3), 279.2327 (100.0; -C9H17O10P), 315.0487 (34.9; -C18H32O2), 333.0605 (2.1; -C27H48O12P), 415.2245 (8.3; -C6H12O6), 433.2363 (2.3; -C6H10O5), 595.2883 (51.7)	CCCCCC=CCC=CCCCCCCCC(=O)OCC(COP(=O)(O)OC1C(C(C(C(C1O)O)O)O)O)O
165	30.87	509.124	C30H22O8	M-H	-0.1	9.7	(aloe-)emodin-dianthrone	Anthraquinone	3	+	254.0578 (100.0; -C15H11O4)	OC1=CC=CC2=C1C(C3=C(C=C(CO)C=C3O)C2C(C4=C5C(O)=CC=C4)C(C=C(CO)C=C6O)=C6C5=O)=O
166	31	649.344	C30H52O12	M+HCOOH-H	0.5	26.4	18:2-Suc-1	Lipid	3	+	161.0442 (3.3; -C25H44O9), 179.0556 (4.6; -C25H42O8), 279.2325 (100.0; -C13H22O12), 293.2483 (43.8; -C12H20O12), 321.2421 (8.9; -C11H20O11), 341.1085 (20.4; -C19H32O3)	CCCCC/C=C\C/C=C\CCCCCCCC(OC[C@@H](O1)[C@@H](O)[C@H](O)[C@@]1(O[C@@H]2[C@@H]([C@H]([C@@H]([C@H](O2)CO)O)O)O)CO)=O
167	31.14	649.344	C30H52O12	M+HCOOH-H	1.4	9.7	18:2-Suc-2	Lipid	3	+	179.0560 (4.5; -C25H42O8), 279.2324 (100.0; -C13H22O12), 293.2485 (7.0; -C12H20O12), 303.2328 (1.0; -C11H22O12), 323.0982 (3.3; -C19H34O4), 341.1084 (17.1; -C19H32O3)	CCCCC/C=C\C/C=C\CCCCCCCC(OC[C@@H](O1)[C@@H](O)[C@H](O)[C@@]1(O[C@@H]2[C@@H]([C@H]([C@@H]([C@H](O2)CO)O)O)O)CO)=O
168	32.02	311.202	C21H28O2	M-H	-0.7	10.3	Unidentified-35	None	4	+	149.0958 (6.7; -C11H14O), 311.2017 (100.0)
169	32.07	493.129	C30H22O7	M-H	1.4	12.2	(aloe-)emodin-chrysophanol-dianthrone (palmidin-C)	Anthraquinone	3	+	254.0581 (100.0; -C15H11O3)	CC1=CC2=C(C(=C1)O)C(=O)C3=C(C2C4C5=C(C(=CC(=C5)C)O)C(=O)C6=C4C=C(C=C6O)O)C=CC=C3O
170	32.15	523.14	C31H24O8	M-H	2.1	4.6	(aloe-)emodin-physcion-dianthrone	Anthraquinone	3	+	254.0576 (100.0; -C16H13O4)	CC1=CC2=C(C(=C1)O)C(=O)C3=C(C2C4C5=C(C(=CC(=C5)C)O)C(=O)C6=C4C=C(C=C6O)OC)C=C(C=C3O)O
171	32.73	277.217	C18H30O2	M-H	4.4	14.6	C18:3 fatty acid (linoleate)	Fatty acid	2b	+	233.1578(16.1; -C3H8), 277.2160 (100.0)	CCCCCC=CCC=CCC=CCCCCC(=O)O
172	33.09	537.155	C32H26O8	M-H	2.5	6.2	physcion-dianthrone	Anthraquinone	3	+	268.0724 (1.8; -C16H13O4), 489.0976 (2.5; -C2H8O), 506.1354 (2.6; -CH3O), 522.1302 (84.9; -CH3), 537.1542 (100.0)	CC1=CC2=C(C(=C1)O)C(=O)C3=C(C2C4C5=C(C(=CC(=C5)C)O)C(=O)C6=C4C=C(C=C6O)OC)C=C(C=C3O)OC
173	33.16	507.145	C31H24O7	M-H	2.5	13.5	physcion-chrysophanol-dianthrone	Anthraquinone	3	+	492.1203 (45.4; -CH3), 507.1438 (100.0)	CC1=CC2=C(C(C3=C(C=C(OC)C=C3O)C2C4C5=C(C(C6=C4C=CC=C6O)=O)C(O)=CC(C)=C5)=O)C(O)=C1
174	33.28	279.233	C18H32O2	M-H	4.3	22.2	C18:2 fatty acid (linolate)	Fatty acid	2b	3.6 ± 0.1	261,2235(3.2; -H2O), 279.2320 (100.0)	CCCCCC=CCC=CCCCCCCCC(=O)O

## Sheet: Roots-classes
Class	Cmpd. count	%	Conts. [µg/mg d.w.]	SD
Anthraquinone	40	0.229885	92.2	7.60986
None	35	0.201149
Galloyl ester	30	0.172414	127.6	2.19545
Catechin	14	0.0804598	102.6	6.94334
Phenolic acid	13	0.0747126	8.5	0.519615
Chromone	12	0.0689655	13.2	0.469042
Flavonoid	11	0.0632184	10.2	0.43589
Stilbene	4	0.0229885	34.1	0.894427
Naphtol	4	0.0229885	35.5	1.21244
Fatty acid	3	0.0172414	3.6	0.1
Organic acid	2	0.0114943	5.9	0.1
Aminoacid	2	0.0114943	1.5	0.141421
Lipid	2	0.0114943
Carbohydrate	1	0.00574713	21	1.2
Phospholipid	1	0.00574713
